# Supplementary material for: IIIDB: a database for isoform-isoform interactions and isoform network modules
Source: BMC Genomics. 2015 Jan 21;16(Suppl 2):S10. doi: 10.1186/1471-2164-16-S2-S10 (PMC4331710; doi:10.1186/1471-2164-16-S2-S10)
Supplement: Additional file 1 — The isoform modules. There are 1025 isoform modules with gene symbols and RefSeq IDs. [file 1471-2164-16-S2-S10-S1.xls]

## Sheet: Modules
Module	Size	Gene Symbol	Gene Symbol (RefSeq ID)
mod-1	6	CEACAM1 CEACAM6 CEACAM5 CEACAM7 CEACAM1 CEACAM1	CEACAM1(NM_001024912) CEACAM6(NM_002483) CEACAM5(NM_004363) CEACAM7(NM_006890) CEACAM1(NM_001184813) CEACAM1(NM_001205344)
mod-2	7	SKP1 KDM2B BCOR BCOR SKP1 PCGF1 KDM2B	SKP1(NM_170679) KDM2B(NM_001005366) BCOR(NM_001123384) BCOR(NM_001123385) SKP1(NM_006930) PCGF1(NM_032673) KDM2B(NM_032590)
mod-3	4	PARD3 YWHAH PARD3 CCDC88A	PARD3(NM_001184788) YWHAH(NM_003405) PARD3(NM_001184794) CCDC88A(NM_001254943)
mod-4	3	COL5A1 COL5A2 COL11A1	COL5A1(NM_000093) COL5A2(NM_000393) COL11A1(NM_001854)
mod-5	5	OGT BTRC HIVEP2 FBXW11 BTRC	OGT(NM_181673) BTRC(NM_001256856) HIVEP2(NM_006734) FBXW11(NM_033644) BTRC(NM_033637)
mod-6	3	CREB3 CREBZF HCFC1	CREB3(NM_006368) CREBZF(NM_001039618) HCFC1(NM_005334)
mod-7	7	BRAF YWHAE ARAF ARAF MAP2K1 ARAF MAP2K2	BRAF(NM_004333) YWHAE(NM_006761) ARAF(NM_001256196) ARAF(NM_001654) MAP2K1(NM_002755) ARAF(NM_001256197) MAP2K2(NM_030662)
mod-8	6	RMDN3 YWHAG WNK1 WNK1 FAM65B CENPJ	RMDN3(NM_018145) YWHAG(NM_012479) WNK1(NM_014823) WNK1(NM_213655) FAM65B(NM_014722) CENPJ(NM_018451)
mod-9	6	RAB11A RAB3IP RAB11A RAB3IP RAB3IP RAB3IL1	RAB11A(NM_001206836) RAB3IP(NM_175623) RAB11A(NM_004663) RAB3IP(NM_175624) RAB3IP(NM_175625) RAB3IL1(NM_013401)
mod-10	13	BBS7 BBS2 BBS4 BBS9 LZTFL1 BBS5 TTC8 TTC8 BBS1 BBS9 BBS7 BBS9 TTC8	BBS7(NM_176824) BBS2(NM_031885) BBS4(NM_033028) BBS9(NM_001033604) LZTFL1(NM_020347) BBS5(NM_152384) TTC8(NM_198309) TTC8(NM_198310) BBS1(NM_024649) BBS9(NM_198428) BBS7(NM_018190) BBS9(NM_014451) TTC8(NM_144596)
mod-11	6	TAP2 TAP1 PSMB8 PSMB8 TAPBP TAP2	TAP2(NM_000544) TAP1(NM_000593) PSMB8(NM_004159) PSMB8(NM_148919) TAPBP(NM_172209) TAP2(NM_018833)
mod-12	4	TPD52L2 TPD52L1 TPD52L2 TPD52	TPD52L2(NM_003288) TPD52L1(NM_001003397) TPD52L2(NM_199362) TPD52(NM_001025253)
mod-13	4	HSP90AA1 HSPA8 STUB1 JUN	HSP90AA1(NM_005348) HSPA8(NM_006597) STUB1(NM_005861) JUN(NM_002228)
mod-14	7	APLP2 APBB2 APLP2 APBB1 APLP2 APBB1 APP	APLP2(NM_001142276) APBB2(NM_001166050) APLP2(NM_001142277) APBB1(NM_001257323) APLP2(NM_001642) APBB1(NM_145689) APP(NM_001136129)
mod-15	4	COL4A3 COL4A5 COL4A6 KLK6	COL4A3(NM_000091) COL4A5(NM_033380) COL4A6(NM_033641) KLK6(NM_001012965)
mod-16	3	APOA1 TTR TF	APOA1(NM_000039) TTR(NM_000371) TF(NM_001063)
mod-17	3	A2M APOE CYP2C8	A2M(NM_000014) APOE(NM_000041) CYP2C8(NM_001198854)
mod-18	8	BCL2 BAX BCL2L11 BAX BID MCL1 MCL1 MCL1	BCL2(NM_000633) BAX(NM_004324) BCL2L11(NM_138625) BAX(NM_138761) BID(NM_197966) MCL1(NM_001197320) MCL1(NM_182763) MCL1(NM_021960)
mod-19	5	BCL2L1 NLRP1 NLRP1 BCL2L1 BCL2	BCL2L1(NM_001191) NLRP1(NM_014922) NLRP1(NM_033004) BCL2L1(NM_138578) BCL2(NM_000657)
mod-20	3	POP4 RPP25 POP5	POP4(NM_006627) RPP25(NM_017793) POP5(NM_015918)
mod-21	3	ATG12 KRT31 OTUD4	ATG12(NM_004707) KRT31(NM_002277) OTUD4(NM_017493)
mod-22	6	BAG6 CSTF2 BAG6 IMMT IMMT IMMT	BAG6(NM_001199697) CSTF2(NM_001325) BAG6(NM_001199698) IMMT(NM_006839) IMMT(NM_001100170) IMMT(NM_001100169)
mod-23	8	CDC27 ANAPC5 ANAPC4 ANAPC5 BUB1B ANAPC1 ANAPC2 ANAPC7	CDC27(NM_001114091) ANAPC5(NM_001137559) ANAPC4(NM_013367) ANAPC5(NM_016237) BUB1B(NM_001211) ANAPC1(NM_022662) ANAPC2(NM_013366) ANAPC7(NM_016238)
mod-24	8	TTI1 PRKDC PARP1 XRCC5 TOP1 TOP2A PRKDC ERG	TTI1(NM_014657) PRKDC(NM_001081640) PARP1(NM_001618) XRCC5(NM_021141) TOP1(NM_003286) TOP2A(NM_001067) PRKDC(NM_006904) ERG(NM_182918)
mod-25	4	VPS33A MON1B VPS16 MON1A	VPS33A(NM_022916) MON1B(NM_014940) VPS16(NM_022575) MON1A(NM_032355)
mod-26	3	KAT5 CHEK1 CEP164	KAT5(NM_182709) CHEK1(NM_001244846) CEP164(NM_014956)
mod-27	4	SIRT1 DNMT1 DNMT3B DNMT3B	SIRT1(NM_012238) DNMT1(NM_001379) DNMT3B(NM_001207055) DNMT3B(NM_175850)
mod-28	7	HDAC1 MTA2 HDAC2 MTA3 MBD2 CDK2AP2 GATAD2A	HDAC1(NM_004964) MTA2(NM_004739) HDAC2(NM_001527) MTA3(NM_020744) MBD2(NM_003927) CDK2AP2(NM_005851) GATAD2A(NM_017660)
mod-29	4	SUPT16H TRIM33 CDK9 TAL1	SUPT16H(NM_007192) TRIM33(NM_015906) CDK9(NM_001261) TAL1(NM_003189)
mod-30	3	GNB2L1 AURKB BIRC6	GNB2L1(NM_006098) AURKB(NM_001256834) BIRC6(NM_016252)
mod-31	11	LAMTOR4 LAMTOR2 LAMTOR5 RRAGA LAMTOR2 LAMTOR1 RRAGC RRAGD LAMTOR3 RRAGB RRAGB	LAMTOR4(NM_001008395) LAMTOR2(NM_001145264) LAMTOR5(NM_006402) RRAGA(NM_006570) LAMTOR2(NM_014017) LAMTOR1(NM_017907) RRAGC(NM_022157) RRAGD(NM_021244) LAMTOR3(NM_021970) RRAGB(NM_006064) RRAGB(NM_016656)
mod-32	4	EIF4A2 PDCD4 EIF4G1 EIF4G1	EIF4A2(NM_001967) PDCD4(NM_014456) EIF4G1(NM_182917) EIF4G1(NM_198241)
mod-33	8	CNOT6 TNRC6C EIF2C3 TNRC6C EIF2C2 CNOT8 CNOT7 TNRC6A	CNOT6(NM_015455) TNRC6C(NM_001142640) EIF2C3(NM_024852) TNRC6C(NM_018996) EIF2C2(NM_001164623) CNOT8(NM_004779) CNOT7(NM_013354) TNRC6A(NM_014494)
mod-34	5	ADAMTSL4 PLSCR1 ADAMTSL4 SPRY2 NTN4	ADAMTSL4(NM_019032) PLSCR1(NM_021105) ADAMTSL4(NM_025008) SPRY2(NM_005842) NTN4(NM_021229)
mod-35	5	EEF1A1 MED9 MED29 U2SURP POLR2C	EEF1A1(NM_001402) MED9(NM_018019) MED29(NM_017592) U2SURP(NM_001080415) POLR2C(NM_032940)
mod-36	4	RBPMS RBFOX2 DAZAP2 DAZAP2	RBPMS(NM_001008711) RBFOX2(NM_001031695) DAZAP2(NM_001136266) DAZAP2(NM_001136267)
mod-37	3	UBQLN4 DAZAP2 C1orf94	UBQLN4(NM_020131) DAZAP2(NM_001136269) C1orf94(NM_001134734)
mod-38	5	RUVBL2 VPS72 MRGBP SRCAP ZNHIT1	RUVBL2(NM_006666) VPS72(NM_005997) MRGBP(NM_018270) SRCAP(NM_006662) ZNHIT1(NM_006349)
mod-39	5	ELL2 EAF1 ELL KIAA0947 NARG2	ELL2(NM_012081) EAF1(NM_033083) ELL(NM_006532) KIAA0947(NM_015325) NARG2(NM_024611)
mod-40	5	FN1 EIF4A1 FN1 EIF4H EIF4H	FN1(NM_212478) EIF4A1(NM_001204510) FN1(NM_212476) EIF4H(NM_022170) EIF4H(NM_031992)
mod-41	4	NDUFS2 NDUFS3 NDUFV2 NDUFAF3	NDUFS2(NM_001166159) NDUFS3(NM_004551) NDUFV2(NM_021074) NDUFAF3(NM_199069)
mod-42	8	RBL2 LIN37 LIN54 LIN52 LIN9 TFDP2 E2F4 TFDP1	RBL2(NM_005611) LIN37(NM_019104) LIN54(NM_194282) LIN52(NM_001024674) LIN9(NM_173083) TFDP2(NM_001178139) E2F4(NM_001950) TFDP1(NM_007111)
mod-43	4	USF2 S100A8 USF2 S100A9	USF2(NM_003367) S100A8(NM_002964) USF2(NM_207291) S100A9(NM_002965)
mod-44	5	TP53 RB1 IFI16 E2F1 IFI16	TP53(NM_001126114) RB1(NM_000321) IFI16(NM_001206567) E2F1(NM_005225) IFI16(NM_005531)
mod-45	5	CDKN1B CDK1 CDK1 CCNA2 CKS1B	CDKN1B(NM_004064) CDK1(NM_001786) CDK1(NM_033379) CCNA2(NM_001237) CKS1B(NM_001826)
mod-46	4	CDC23 ANAPC7 CDC20 CDC26	CDC23(NM_004661) ANAPC7(NM_001137664) CDC20(NM_001255) CDC26(NM_139286)
mod-47	6	RTN4 RTN3 RAB33A RTN4 RTN3 RTN3	RTN4(NM_020532) RTN3(NM_001265589) RAB33A(NM_004794) RTN4(NM_207521) RTN3(NM_001265591) RTN3(NM_201429)
mod-48	4	DVL2 TIFA AP1M1 AP1M1	DVL2(NM_004422) TIFA(NM_052864) AP1M1(NM_001130524) AP1M1(NM_032493)
mod-49	3	NRIP1 CTBP1 ZNF366	NRIP1(NM_003489) CTBP1(NM_001012614) ZNF366(NM_152625)
mod-50	6	PRPF4 LSM7 PPIH LSM4 SART3 USP4	PRPF4(NM_001244926) LSM7(NM_016199) PPIH(NM_006347) LSM4(NM_012321) SART3(NM_014706) USP4(NM_001251877)
mod-51	10	PSMA2 PSMB1 PSMB5 PSMA1 PSMA3 PSMB7 PSMA4 PSMB5 PSMA3 PSMB2	PSMA2(NM_002787) PSMB1(NM_002793) PSMB5(NM_002797) PSMA1(NM_148976) PSMA3(NM_002788) PSMB7(NM_002799) PSMA4(NM_001102668) PSMB5(NM_001130725) PSMA3(NM_152132) PSMB2(NM_002794)
mod-52	3	STIM1 TMEM66 ORAI1	STIM1(NM_003156) TMEM66(NM_016127) ORAI1(NM_032790)
mod-53	6	ERCC3 XPC RAD23B PSMC5 RAD23B XPC	ERCC3(NM_000122) XPC(NM_001145769) RAD23B(NM_001244724) PSMC5(NM_002805) RAD23B(NM_002874) XPC(NM_004628)
mod-54	9	STK24 STRN3 STK24 SLMAP MST4 CTTNBP2NL STRIP2 STRN4 SIKE1	STK24(NM_001032296) STRN3(NM_001083893) STK24(NM_003576) SLMAP(NM_007159) MST4(NM_016542) CTTNBP2NL(NM_018704) STRIP2(NM_020704) STRN4(NM_013403) SIKE1(NM_001102396)
mod-55	9	PPP2R1A MOB4 PPP2CA STRN STRIP1 CTTNBP2 STRN4 STRIP1 TRAF3IP3	PPP2R1A(NM_014225) MOB4(NM_001100819) PPP2CA(NM_002715) STRN(NM_003162) STRIP1(NM_033088) CTTNBP2(NM_033427) STRN4(NM_001039877) STRIP1(NM_001270768) TRAF3IP3(NM_025228)
mod-56	5	PPP2CB PPP2R2A CDK17 PPP2R2A ANKLE2	PPP2CB(NM_001009552) PPP2R2A(NM_001177591) CDK17(NM_002595) PPP2R2A(NM_002717) ANKLE2(NM_015114)
mod-57	4	CSNK2B PPP2R5D PPP2R1B PPP2R1B	CSNK2B(NM_001320) PPP2R5D(NM_006245) PPP2R1B(NM_181699) PPP2R1B(NM_001177562)
mod-58	8	PEX14 CCT5 PPP4C TCP1 IGBP1 CCT8 PPP2R2D CCT7	PEX14(NM_004565) CCT5(NM_012073) PPP4C(NM_002720) TCP1(NM_030752) IGBP1(NM_001551) CCT8(NM_006585) PPP2R2D(NM_018461) CCT7(NM_006429)
mod-59	8	PRKCI PRKCZ PARD3 PARD6A PARD3 PARD6B PNMA1 PARD6A	PRKCI(NM_002740) PRKCZ(NM_002744) PARD3(NM_001184787) PARD6A(NM_001037281) PARD3(NM_001184791) PARD6B(NM_032521) PNMA1(NM_006029) PARD6A(NM_016948)
mod-60	11	SMARCD1 RELB SMARCA4 SMARCD1 SMARCA4 SMARCC2 SMARCC2 SMARCA4 SMARCC2 ARID1A PBRM1	SMARCD1(NM_003076) RELB(NM_006509) SMARCA4(NM_001128845) SMARCD1(NM_139071) SMARCA4(NM_001128849) SMARCC2(NM_001130420) SMARCC2(NM_139067) SMARCA4(NM_001128847) SMARCC2(NM_003075) ARID1A(NM_006015) PBRM1(NM_018313)
mod-61	9	SCHIP1 SCOC SCHIP1 SCHIP1 IQCJ-SCHIP1 IQCJ-SCHIP1 HERC1 NISCH MAP2	SCHIP1(NM_001197109) SCOC(NM_001153484) SCHIP1(NM_001197108) SCHIP1(NM_014575) IQCJ-SCHIP1(NM_001197113) IQCJ-SCHIP1(NM_001197114) HERC1(NM_003922) NISCH(NM_007184) MAP2(NM_031845)
mod-62	4	NSFL1C VCP VCPIP1 UBXN8	NSFL1C(NM_001206736) VCP(NM_007126) VCPIP1(NM_025054) UBXN8(NM_005671)
mod-63	4	CDKN1C CDK2 CDK2 CCNE2	CDKN1C(NM_000076) CDK2(NM_001798) CDK2(NM_052827) CCNE2(NM_057749)
mod-64	8	CDC6 MCM2 ORC5 ORC2 MCM10 ORC3 ORC6 ORC3	CDC6(NM_001254) MCM2(NM_004526) ORC5(NM_002553) ORC2(NM_006190) MCM10(NM_018518) ORC3(NM_181837) ORC6(NM_014321) ORC3(NM_012381)
mod-65	6	MCM5 HIST1H4C HIST1H4B MCM7 MCM7 HIST1H4I	MCM5(NM_006739) HIST1H4C(NM_003542) HIST1H4B(NM_003544) MCM7(NM_005916) MCM7(NM_182776) HIST1H4I(NM_003495)
mod-66	7	GABARAP NCL RPL3 NXF1 NXF1 DHX9 HNRNPU	GABARAP(NM_007278) NCL(NM_005381) RPL3(NM_000967) NXF1(NM_006362) NXF1(NM_001081491) DHX9(NM_001357) HNRNPU(NM_031844)
mod-67	4	SNRPB SNRPD1 SRPK3 PRMT5	SNRPB(NM_003091) SNRPD1(NM_006938) SRPK3(NM_001170760) PRMT5(NM_006109)
mod-68	8	RFC1 RFC5 RFC5 RFC1 RFC2 RFC2 RFC5 RFC3	RFC1(NM_002913) RFC5(NM_181578) RFC5(NM_001130112) RFC1(NM_001204747) RFC2(NM_002914) RFC2(NM_181471) RFC5(NM_001206801) RFC3(NM_181558)
mod-69	6	BLM RPA1 RPA3 TOP3A ERCC6L RMI1	BLM(NM_000057) RPA1(NM_002945) RPA3(NM_002947) TOP3A(NM_004618) ERCC6L(NM_017669) RMI1(NM_024945)
mod-70	3	RORC FBXL15 BHLHE40	RORC(NM_001001523) FBXL15(NM_024326) BHLHE40(NM_003670)
mod-71	6	TMED10 COPG1 TMED9 TMED7-TICAM2 TMED7 SURF4	TMED10(NM_006827) COPG1(NM_016128) TMED9(NM_017510) TMED7-TICAM2(NM_001164469) TMED7(NM_181836) SURF4(NM_033161)
mod-72	11	EXOSC10 DIS3 EXOSC2 EXOSC3 EXOSC1 EXOSC5 EXOSC6 EXOSC8 EXOSC3 EXOSC10 AICDA	EXOSC10(NM_001001998) DIS3(NM_001128226) EXOSC2(NM_014285) EXOSC3(NM_016042) EXOSC1(NM_016046) EXOSC5(NM_020158) EXOSC6(NM_058219) EXOSC8(NM_181503) EXOSC3(NM_001002269) EXOSC10(NM_002685) AICDA(NM_020661)
mod-73	8	STK4 RASSF1 RASSF1 STK3 RASSF5 RASSF5 SAV1 RASSF4	STK4(NM_006282) RASSF1(NM_007182) RASSF1(NM_170713) STK3(NM_006281) RASSF5(NM_182663) RASSF5(NM_182665) SAV1(NM_021818) RASSF4(NM_032023)
mod-74	3	MAP1LC3B VARS EEF1A2	MAP1LC3B(NM_022818) VARS(NM_006295) EEF1A2(NM_001958)
mod-75	4	PTN CHD3 PIAS4 SAT1	PTN(NM_002825) CHD3(NM_005852) PIAS4(NM_015897) SAT1(NM_002970)
mod-76	4	RAD9A RAD1 HUS1 RAD9A	RAD9A(NM_001243224) RAD1(NM_002853) HUS1(NM_004507) RAD9A(NM_004584)
mod-77	4	UQCRQ CYC1 UQCR10 UQCRC1	UQCRQ(NM_014402) CYC1(NM_001916) UQCR10(NM_001003684) UQCRC1(NM_003365)
mod-78	8	MLL RBBP5 MLL CCNT1 AFF1 MLLT1 AFF4 AFF1	MLL(NM_001197104) RBBP5(NM_005057) MLL(NM_005933) CCNT1(NM_001240) AFF1(NM_001166693) MLLT1(NM_005934) AFF4(NM_014423) AFF1(NM_005935)
mod-79	6	FBN1 ELN LOX FBLN5 EFEMP2 ELN	FBN1(NM_000138) ELN(NM_001081753) LOX(NM_002317) FBLN5(NM_006329) EFEMP2(NM_016938) ELN(NM_001081754)
mod-80	7	UBE2M NEDD8 RBX1 UBA3 NAE1 FBXO11 CUL5	UBE2M(NM_003969) NEDD8(NM_006156) RBX1(NM_014248) UBA3(NM_003968) NAE1(NM_001018159) FBXO11(NM_001190274) CUL5(NM_003478)
mod-81	9	CDC73 TCEA1 CTR9 RTF1 PAF1 LEO1 TCEA1 WDR61 UBE2B	CDC73(NM_024529) TCEA1(NM_006756) CTR9(NM_014633) RTF1(NM_015138) PAF1(NM_019088) LEO1(NM_138792) TCEA1(NM_201437) WDR61(NM_025234) UBE2B(NM_003337)
mod-82	7	EZH2 DNMT3B DNMT1 EZH2 SUZ12 EZH2 EED	EZH2(NM_001203247) DNMT3B(NM_175848) DNMT1(NM_001130823) EZH2(NM_004456) SUZ12(NM_015355) EZH2(NM_001203248) EED(NM_152991)
mod-83	3	BCAP31 RNF5 DERL1	BCAP31(NM_001139457) RNF5(NM_006913) DERL1(NM_024295)
mod-84	4	IL2RG IL4 IL4R IL13RA1	IL2RG(NM_000206) IL4(NM_000589) IL4R(NM_001257407) IL13RA1(NM_001560)
mod-85	4	EID3 NDN EID2 MAGEA1	EID3(NM_001008394) NDN(NM_002487) EID2(NM_153232) MAGEA1(NM_004988)
mod-86	5	TBK1 MIB2 MIB1 AZI2 MIB2	TBK1(NM_013254) MIB2(NM_001170687) MIB1(NM_020774) AZI2(NM_022461) MIB2(NM_001170689)
mod-87	18	PSMC3 PSMD13 PSMD13 PSMD7 PSMD1 PSMD1 PSMD10 PSMC4 PSMC4 PSMD14 PSMD10 PSMC2 PSMC2 UCHL5 PSMD5 PSMC6 PSMC1 PAAF1	PSMC3(NM_002804) PSMD13(NM_002817) PSMD13(NM_175932) PSMD7(NM_002811) PSMD1(NM_001191037) PSMD1(NM_002807) PSMD10(NM_002814) PSMC4(NM_006503) PSMC4(NM_153001) PSMD14(NM_005805) PSMD10(NM_170750) PSMC2(NM_001204453) PSMC2(NM_002803) UCHL5(NM_001199261) PSMD5(NM_005047) PSMC6(NM_002806) PSMC1(NM_002802) PAAF1(NM_025155)
mod-88	3	IL1B IL1R1 IL1RAP	IL1B(NM_000576) IL1R1(NM_000877) IL1RAP(NM_001167931)
mod-89	5	TUBG1 TUBGCP3 MZT2B MZT1 TUBGCP2	TUBG1(NM_001070) TUBGCP3(NM_006322) MZT2B(NM_025029) MZT1(NM_001071775) TUBGCP2(NM_001256617)
mod-90	3	RAB5C SUN2 RAB5A	RAB5C(NM_001252039) SUN2(NM_001199579) RAB5A(NM_004162)
mod-91	6	ANKRD28 NFKBIE PPP6R2 PPP6R3 PPP6C PPP6R3	ANKRD28(NM_015199) NFKBIE(NM_004556) PPP6R2(NM_001242899) PPP6R3(NM_001164160) PPP6C(NM_002721) PPP6R3(NM_001164164)
mod-92	4	APC COG4 COG5 COG7	APC(NM_001127511) COG4(NM_001195139) COG5(NM_181733) COG7(NM_153603)
mod-93	5	MYBPC1 TTN MYBPC2 DYSF SGCG	MYBPC1(NM_002465) TTN(NM_133432) MYBPC2(NM_004533) DYSF(NM_001130982) SGCG(NM_000231)
mod-94	6	SNW1 U2AF2 U2AF1 HDGF U2AF1 SRSF1	SNW1(NM_012245) U2AF2(NM_001012478) U2AF1(NM_001025203) HDGF(NM_004494) U2AF1(NM_006758) SRSF1(NM_006924)
mod-95	4	SRPK1 DROSHA DGCR8 DROSHA	SRPK1(NM_003137) DROSHA(NM_001100412) DGCR8(NM_022720) DROSHA(NM_013235)
mod-96	3	EP300 RELA RPL27	EP300(NM_001429) RELA(NM_001145138) RPL27(NM_000988)
mod-97	4	FANCD2 FANCG FSCN1 FANCE	FANCD2(NM_033084) FANCG(NM_004629) FSCN1(NM_003088) FANCE(NM_021922)
mod-98	4	UTRN SNTB2 ABCA1 SNTB1	UTRN(NM_007124) SNTB2(NM_006750) ABCA1(NM_005502) SNTB1(NM_021021)
mod-99	4	MYD88 DOCK8 PTK2B DOCK8	MYD88(NM_002468) DOCK8(NM_001190458) PTK2B(NM_173175) DOCK8(NM_001193536)
mod-100	3	DOCK1 RHOG ELMO1	DOCK1(NM_001380) RHOG(NM_001665) ELMO1(NM_001039459)
mod-101	4	GRB2 GRB10 EPHB1 GRB10	GRB2(NM_203506) GRB10(NM_001001549) EPHB1(NM_004441) GRB10(NM_005311)
mod-102	4	DAB2 EPS15 AP2A2 EPS15	DAB2(NM_001343) EPS15(NM_001981) AP2A2(NM_001242837) EPS15(NM_001159969)
mod-103	6	PIK3R1 CBL PIK3R1 SH3KBP1 SH3KBP1 SH3KBP1	PIK3R1(NM_181504) CBL(NM_005188) PIK3R1(NM_181523) SH3KBP1(NM_001024666) SH3KBP1(NM_031892) SH3KBP1(NM_001184960)
mod-104	4	GRB2 CRK FLNC PIK3R1	GRB2(NM_002086) CRK(NM_005206) FLNC(NM_001458) PIK3R1(NM_001242466)
mod-105	6	LYN CD37 LYN PTPN6 PTPN6 CD22	LYN(NM_002350) CD37(NM_001040031) LYN(NM_001111097) PTPN6(NM_002831) PTPN6(NM_080548) CD22(NM_001771)
mod-106	6	EGFR ERBB3 EGFR ERBB3 ERBB4 EGFR	EGFR(NM_005228) ERBB3(NM_001005915) EGFR(NM_201282) ERBB3(NM_001982) ERBB4(NM_005235) EGFR(NM_201284)
mod-107	9	HAUS8 HAUS2 HAUS6 HAUS6 HAUS2 HAUS1 HAUS5 HAUS7 HAUS4	HAUS8(NM_001011699) HAUS2(NM_001130447) HAUS6(NM_001270890) HAUS6(NM_017645) HAUS2(NM_018097) HAUS1(NM_138443) HAUS5(NM_015302) HAUS7(NM_017518) HAUS4(NM_001166270)
mod-108	4	H2AFX PRDX4 PRDX3 PRDX3	H2AFX(NM_002105) PRDX4(NM_006406) PRDX3(NM_006793) PRDX3(NM_014098)
mod-109	7	DYRK1A PRKACB PRKACB PRKACB PRKACA AKAP11 AKAP5	DYRK1A(NM_130436) PRKACB(NM_001242857) PRKACB(NM_001242859) PRKACB(NM_001242858) PRKACA(NM_002730) AKAP11(NM_016248) AKAP5(NM_004857)
mod-110	3	ATG14 PIK3C3 PIK3R4	ATG14(NM_014924) PIK3C3(NM_002647) PIK3R4(NM_014602)
mod-111	5	MSH2 BRCA1 MSH2 BRCA1 KAT2A	MSH2(NM_000251) BRCA1(NM_007297) MSH2(NM_001258281) BRCA1(NM_007299) KAT2A(NM_021078)
mod-112	5	TAF10 TBP TBP TAF6 TAF7	TAF10(NM_006284) TBP(NM_003194) TBP(NM_001172085) TAF6(NM_001190415) TAF7(NM_005642)
mod-113	8	SNAPIN DTNBP1 BLOC1S6 BLOC1S1 BLOC1S2 BLOC1S4 BLOC1S5 BLOC1S3	SNAPIN(NM_012437) DTNBP1(NM_183040) BLOC1S6(NM_012388) BLOC1S1(NM_001487) BLOC1S2(NM_173809) BLOC1S4(NM_018366) BLOC1S5(NM_201280) BLOC1S3(NM_212550)
mod-114	4	POLD2 WRNIP1 WRNIP1 POLD3	POLD2(NM_006230) WRNIP1(NM_020135) WRNIP1(NM_130395) POLD3(NM_006591)
mod-115	4	SMC1A SMC3 HDAC11 HDAC11	SMC1A(NM_006306) SMC3(NM_005445) HDAC11(NM_024827) HDAC11(NM_001136041)
mod-116	5	CDK5 FIBP CDK5 C2CD5 FIBP	CDK5(NM_001164410) FIBP(NM_004214) CDK5(NM_004935) C2CD5(NM_014802) FIBP(NM_198897)
mod-117	4	SLX4 EME1 MUS81 EME1	SLX4(NM_032444) EME1(NM_001166131) MUS81(NM_025128) EME1(NM_152463)
mod-118	3	COPS6 BTBD2 BTBD1	COPS6(NM_006833) BTBD2(NM_017797) BTBD1(NM_025238)
mod-119	4	POLE POLE3 POLE2 POLE4	POLE(NM_006231) POLE3(NM_017443) POLE2(NM_002692) POLE4(NM_019896)
mod-120	3	DRAP1 DR1 POLE3	DRAP1(NM_006442) DR1(NM_001938) POLE3(NM_017443)
mod-121	7	CDCA5 PDS5A WAPAL STAG1 RAD21 PDS5A PDS5B	CDCA5(NM_080668) PDS5A(NM_001100399) WAPAL(NM_015045) STAG1(NM_005862) RAD21(NM_006265) PDS5A(NM_001100400) PDS5B(NM_015032)
mod-122	4	CDK5R1 CDK5 CDK5 AATK	CDK5R1(NM_003885) CDK5(NM_001164410) CDK5(NM_004935) AATK(NM_004920)
mod-123	6	PTPRB TEK PTPRJ PTPRK MAPK3 MAPK3	PTPRB(NM_002837) TEK(NM_000459) PTPRJ(NM_002843) PTPRK(NM_002844) MAPK3(NM_001109891) MAPK3(NM_002746)
mod-124	6	BAG6 CSTF2 IMMT IMMT BAG6 BAG6	BAG6(NM_004639) CSTF2(NM_001325) IMMT(NM_006839) IMMT(NM_001100169) BAG6(NM_001199697) BAG6(NM_001199698)
mod-125	4	COX5A COX6C COA3 SLC25A13	COX5A(NM_004255) COX6C(NM_004374) COA3(NM_001040431) SLC25A13(NM_014251)
mod-126	5	NDUFA9 NDUFS2 NDUFS3 NDUFV2 NDUFS2	NDUFA9(NM_005002) NDUFS2(NM_001166159) NDUFS3(NM_004551) NDUFV2(NM_021074) NDUFS2(NM_004550)
mod-127	4	KAL1 FGFR2 FGF2 FGFR2	KAL1(NM_000216) FGFR2(NM_001144919) FGF2(NM_002006) FGFR2(NM_022970)
mod-128	6	PIK3R1 PIK3CA CBL PIK3R1 SH3KBP1 SH3KBP1	PIK3R1(NM_181504) PIK3CA(NM_006218) CBL(NM_005188) PIK3R1(NM_181523) SH3KBP1(NM_001024666) SH3KBP1(NM_001184960)
mod-129	4	ABL1 ABI1 ABL1 SORBS1	ABL1(NM_005157) ABI1(NM_001178124) ABL1(NM_007313) SORBS1(NM_015385)
mod-130	3	IFNAR1 EP300 IFNAR2	IFNAR1(NM_000629) EP300(NM_001429) IFNAR2(NM_207585)
mod-131	3	POLD4 POLD2 WRNIP1	POLD4(NM_001256870) POLD2(NM_006230) WRNIP1(NM_130395)
mod-132	4	RBPJ NOTCH1 RBPJ MAML1	RBPJ(NM_005349) NOTCH1(NM_017617) RBPJ(NM_015874) MAML1(NM_014757)
mod-133	7	MALT1 PYCARD PYCARD BCL10 CARD9 MALT1 CARD9	MALT1(NM_006785) PYCARD(NM_013258) PYCARD(NM_145182) BCL10(NM_003921) CARD9(NM_052813) MALT1(NM_173844) CARD9(NM_052814)
mod-134	4	SH3GLB1 SH3GLB2 GADD45G SH3GLB1	SH3GLB1(NM_016009) SH3GLB2(NM_020145) GADD45G(NM_006705) SH3GLB1(NM_001206653)
mod-135	6	CRKL PTK2 HCK HCK FLT1 FLT1	CRKL(NM_005207) PTK2(NM_153831) HCK(NM_001172130) HCK(NM_001172131) FLT1(NM_001160030) FLT1(NM_002019)
mod-136	3	TSG101 DZIP3 RAD18	TSG101(NM_006292) DZIP3(NM_014648) RAD18(NM_020165)
mod-137	4	UHRF2 TRIM27 UBE2D4 UBE2W	UHRF2(NM_152896) TRIM27(NM_006510) UBE2D4(NM_015983) UBE2W(NM_018299)
mod-138	4	PML AXIN1 PML SH3GL1	PML(NM_033238) AXIN1(NM_181050) PML(NM_033250) SH3GL1(NM_003025)
mod-139	4	PDCD6IP SH3GL1 PDCD6IP SH3GL2	PDCD6IP(NM_001162429) SH3GL1(NM_001199943) PDCD6IP(NM_013374) SH3GL2(NM_003026)
mod-140	4	PLK1 FBXO5 FBXO5 EVI5	PLK1(NM_005030) FBXO5(NM_001142522) FBXO5(NM_012177) EVI5(NM_005665)
mod-141	4	BLM WRN FEN1 TERF2	BLM(NM_000057) WRN(NM_000553) FEN1(NM_004111) TERF2(NM_005652)
mod-142	4	SDHB SDHC SDHA SDHC	SDHB(NM_003000) SDHC(NM_003001) SDHA(NM_004168) SDHC(NM_001035511)
mod-143	5	IKBKB TBK1 MAVS IRF3 IRF3	IKBKB(NM_001556) TBK1(NM_013254) MAVS(NM_020746) IRF3(NM_001197122) IRF3(NM_001571)
mod-144	3	PDHB IKBKE GNB2	PDHB(NM_000925) IKBKE(NM_001193321) GNB2(NM_005273)
mod-145	4	TTN OBSCN MYBPC1 DNAJB5	TTN(NM_133432) OBSCN(NM_001098623) MYBPC1(NM_002465) DNAJB5(NM_012266)
mod-146	4	HIVEP1 HPD HRSP12 HPD	HIVEP1(NM_002114) HPD(NM_001171993) HRSP12(NM_005836) HPD(NM_002150)
mod-147	3	ERCC6 XAB2 POLR2A	ERCC6(NM_000124) XAB2(NM_020196) POLR2A(NM_000937)
mod-148	4	MLL HCFC2 RBBP5 RBBP5	MLL(NM_001197104) HCFC2(NM_013320) RBBP5(NM_005057) RBBP5(NM_001193273)
mod-149	8	DDB2 CUL4A GRWD1 WDR26 CUL4B WDR26 CUL4B CUL4A	DDB2(NM_000107) CUL4A(NM_001008895) GRWD1(NM_031485) WDR26(NM_025160) CUL4B(NM_001079872) WDR26(NM_001115113) CUL4B(NM_003588) CUL4A(NM_003589)
mod-150	8	NCOR1 HDAC3 NCOR1 TBL1XR1 NCOR2 HDAC7 HDAC7 NCOR2	NCOR1(NM_001190440) HDAC3(NM_003883) NCOR1(NM_006311) TBL1XR1(NM_024665) NCOR2(NM_001077261) HDAC7(NM_001098416) HDAC7(NM_015401) NCOR2(NM_001206654)
mod-151	3	TH1L WHSC2 RDBP	TH1L(NM_198976) WHSC2(NM_005663) RDBP(NM_002904)
mod-152	8	PRKCI PARD3 PARD6A PARD6B PNMA1 PARD6A PARD3 PARD3	PRKCI(NM_002740) PARD3(NM_001184792) PARD6A(NM_001037281) PARD6B(NM_032521) PNMA1(NM_006029) PARD6A(NM_016948) PARD3(NM_001184787) PARD3(NM_001184791)
mod-153	4	VDR NCOA6 RXRA PRMT2	VDR(NM_001017536) NCOA6(NM_014071) RXRA(NM_002957) PRMT2(NM_001242864)
mod-154	7	CUL2 TCEB2 RBX1 TCEB2 ZER1 LRR1 LRR1	CUL2(NM_001198778) TCEB2(NM_007108) RBX1(NM_014248) TCEB2(NM_207013) ZER1(NM_006336) LRR1(NM_152329) LRR1(NM_203467)
mod-155	4	SART1 PRPF4 PRPF4B PRPF6	SART1(NM_005146) PRPF4(NM_001244926) PRPF4B(NM_003913) PRPF6(NM_012469)
mod-156	6	UPF1 SMG1 UPF3B UPF3A UPF3A SMG5	UPF1(NM_002911) SMG1(NM_015092) UPF3B(NM_023010) UPF3A(NM_023011) UPF3A(NM_080687) SMG5(NM_015327)
mod-157	4	CBX6 PCGF3 CBX8 BMI1	CBX6(NM_014292) PCGF3(NM_006315) CBX8(NM_020649) BMI1(NM_005180)
mod-158	4	ARRB2 ARRB1 RPL7A TMPO	ARRB2(NM_001257328) ARRB1(NM_020251) RPL7A(NM_000972) TMPO(NM_001032284)
mod-159	8	EXOSC10 EXOSC9 EXOSC9 EXOSC2 EXOSC7 EXOSC3 EXOSC1 EXOSC10	EXOSC10(NM_001001998) EXOSC9(NM_001034194) EXOSC9(NM_005033) EXOSC2(NM_014285) EXOSC7(NM_015004) EXOSC3(NM_016042) EXOSC1(NM_016046) EXOSC10(NM_002685)
mod-160	7	SNRPB SNRPE SNRPB SNRPF SNRPD2 SNRPG GEMIN2	SNRPB(NM_003091) SNRPE(NM_003094) SNRPB(NM_198216) SNRPF(NM_003095) SNRPD2(NM_004597) SNRPG(NM_003096) GEMIN2(NM_003616)
mod-161	4	SMN1 SNRNP70 NOP56 SMN2	SMN1(NM_000344) SNRNP70(NM_003089) NOP56(NM_006392) SMN2(NM_022877)
mod-162	3	MMS19 PHB2 TSC22D1	MMS19(NM_022362) PHB2(NM_001144831) TSC22D1(NM_183422)
mod-163	4	EIF2AK2 STAU2 DICER1 DHX58	EIF2AK2(NM_001135652) STAU2(NM_001164382) DICER1(NM_001195573) DHX58(NM_024119)
mod-164	5	CALM3 EIF1B CALM1 RELA EEF1D	CALM3(NM_005184) EIF1B(NM_005875) CALM1(NM_006888) RELA(NM_021975) EEF1D(NM_001195203)
mod-165	4	NFKB1 RELA TNIP2 COMMD7	NFKB1(NM_003998) RELA(NM_001243984) TNIP2(NM_001161527) COMMD7(NM_001099339)
mod-166	4	MAP3K14 RPS3 RPS3 IKBKB	MAP3K14(NM_003954) RPS3(NM_001260506) RPS3(NM_001260507) IKBKB(NM_001242778)
mod-167	5	SLC25A6 TNFRSF1A TRADD TNF SLC25A5	SLC25A6(NM_001636) TNFRSF1A(NM_001065) TRADD(NM_003789) TNF(NM_000594) SLC25A5(NM_001152)
mod-168	12	CASP8 CFLAR FADD CASP10 CASP8 CFLAR CASP10 CFLAR CASP10 CASP10 TNFRSF10A CASP8	CASP8(NM_001080125) CFLAR(NM_001127184) FADD(NM_003824) CASP10(NM_032977) CASP8(NM_033355) CFLAR(NM_001202516) CASP10(NM_032974) CFLAR(NM_001202517) CASP10(NM_001206524) CASP10(NM_001230) TNFRSF10A(NM_003844) CASP8(NM_001228)
mod-169	7	RUVBL1 RUVBL2 VPS72 SRCAP ACTR5 ZNHIT1 INO80B	RUVBL1(NM_003707) RUVBL2(NM_006666) VPS72(NM_005997) SRCAP(NM_006662) ACTR5(NM_024855) ZNHIT1(NM_006349) INO80B(NM_031288)
mod-170	4	RAN RCC1 RANBP3 RANBP3	RAN(NM_006325) RCC1(NM_001048194) RANBP3(NM_003624) RANBP3(NM_007320)
mod-171	8	PSMA7 PSMA2 PSMA1 PSMA3 PSMA4 PSMA3 PSMA5 ACTR6	PSMA7(NM_002792) PSMA2(NM_002787) PSMA1(NM_148976) PSMA3(NM_002788) PSMA4(NM_001102668) PSMA3(NM_152132) PSMA5(NM_002790) ACTR6(NM_022496)
mod-172	5	FBXW11 OGT BTRC BTRC USP47	FBXW11(NM_033645) OGT(NM_181673) BTRC(NM_001256856) BTRC(NM_033637) USP47(NM_017944)
mod-173	4	SNRPA SFPQ PTBP1 PTBP1	SNRPA(NM_004596) SFPQ(NM_005066) PTBP1(NM_002819) PTBP1(NM_031990)
mod-174	4	PCBP1 PUF60 PUF60 UGP2	PCBP1(NM_006196) PUF60(NM_014281) PUF60(NM_001271097) UGP2(NM_006759)
mod-175	4	EIF3L EIF3A EIF3L RIOK2	EIF3L(NM_016091) EIF3A(NM_003750) EIF3L(NM_001242923) RIOK2(NM_018343)
mod-176	4	FN1 EIF4A1 EIF4H FN1	FN1(NM_002026) EIF4A1(NM_001204510) EIF4H(NM_022170) FN1(NM_212478)
mod-177	4	DAB2 AP2A2 EPS15 EPS15	DAB2(NM_001343) AP2A2(NM_012305) EPS15(NM_001981) EPS15(NM_001159969)
mod-178	5	UBXN1 VCP VCPIP1 UBXN8 UFD1L	UBXN1(NM_015853) VCP(NM_007126) VCPIP1(NM_025054) UBXN8(NM_005671) UFD1L(NM_001035247)
mod-179	7	USP49 ANKRD28 NFKBIE PPP6R3 PPP6C PPP6R3 PPP6R1	USP49(NM_018561) ANKRD28(NM_015199) NFKBIE(NM_004556) PPP6R3(NM_001164160) PPP6C(NM_002721) PPP6R3(NM_001164161) PPP6R1(NM_014931)
mod-180	6	IRAK3 IRAK2 TOLLIP IRAK1 MYD88 IRAK1	IRAK3(NM_007199) IRAK2(NM_001570) TOLLIP(NM_019009) IRAK1(NM_001025242) MYD88(NM_001172569) IRAK1(NM_001569)
mod-181	4	EID3 NDNL2 NSMCE1 MAGEA1	EID3(NM_001008394) NDNL2(NM_138704) NSMCE1(NM_145080) MAGEA1(NM_004988)
mod-182	6	PSMD2 PSMC5 USP14 PSMD6 PSMD6 PSMD5	PSMD2(NM_002808) PSMC5(NM_001199163) USP14(NM_001037334) PSMD6(NM_001271780) PSMD6(NM_001271781) PSMD5(NM_001270427)
mod-183	4	ASF1B CHAF1A HIST1H3J CHAF1B	ASF1B(NM_018154) CHAF1A(NM_005483) HIST1H3J(NM_003535) CHAF1B(NM_005441)
mod-184	4	ACTR3B ARPC4 ACTR3B ARPC5L	ACTR3B(NM_020445) ARPC4(NM_001198780) ACTR3B(NM_001040135) ARPC5L(NM_030978)
mod-185	3	RPA2 BRCA2 RAD51	RPA2(NM_002946) BRCA2(NM_000059) RAD51(NM_002875)
mod-186	9	MED31 CDK19 MED26 MED10 MED11 CDK8 MED1 MED13 CCNC	MED31(NM_016060) CDK19(NM_015076) MED26(NM_004831) MED10(NM_032286) MED11(NM_001001683) CDK8(NM_001260) MED1(NM_004774) MED13(NM_005121) CCNC(NM_005190)
mod-187	5	IKBKAP ELP6 ELP4 ELP5 ELP3	IKBKAP(NM_003640) ELP6(NM_001031703) ELP4(NM_019040) ELP5(NM_203413) ELP3(NM_018091)
mod-188	3	C1QBP F12 KNG1	C1QBP(NM_001212) F12(NM_000505) KNG1(NM_001102416)
mod-189	3	MKL1 SRF MKL2	MKL1(NM_020831) SRF(NM_003131) MKL2(NM_014048)
mod-190	3	ATG5 ATG12 RALB	ATG5(NM_004849) ATG12(NM_004707) RALB(NM_002881)
mod-191	7	PRKACB PRKAR2B PRKACB PRKACA PRKAR2A DYRK1A PRKACB	PRKACB(NM_001242857) PRKAR2B(NM_002736) PRKACB(NM_001242859) PRKACA(NM_002730) PRKAR2A(NM_004157) DYRK1A(NM_130436) PRKACB(NM_001242861)
mod-192	4	BYSL TRO KRT8 TROAP	BYSL(NM_004053) TRO(NM_001039705) KRT8(NM_001256282) TROAP(NM_005480)
mod-193	4	RBFOX2 RBPMS DAZAP2 ZC3H10	RBFOX2(NM_001082576) RBPMS(NM_001008711) DAZAP2(NM_014764) ZC3H10(NM_032786)
mod-194	4	ELN FBN1 FBLN5 EFEMP2	ELN(NM_001081752) FBN1(NM_000138) FBLN5(NM_006329) EFEMP2(NM_016938)
mod-195	3	LNX1 CCDC85B AKIRIN2	LNX1(NM_032622) CCDC85B(NM_006848) AKIRIN2(NM_018064)
mod-196	4	PSMB9 TAP2 TAP1 TAP2	PSMB9(NM_002800) TAP2(NM_000544) TAP1(NM_000593) TAP2(NM_018833)
mod-197	4	UCHL5 USP14 PSMD6 TXNL1	UCHL5(NM_015984) USP14(NM_005151) PSMD6(NM_001271779) TXNL1(NM_004786)
mod-198	4	YWHAQ BRAF YWHAE SH3BP4	YWHAQ(NM_006826) BRAF(NM_004333) YWHAE(NM_006761) SH3BP4(NM_014521)
mod-199	4	RAB11A RAB3IP RAB3IL1 RAB3IP	RAB11A(NM_004663) RAB3IP(NM_022456) RAB3IL1(NM_013401) RAB3IP(NM_175624)
mod-200	9	MOB4 CCT3 STK24 STK24 STRN3 SLMAP MST4 CTTNBP2NL STRN4	MOB4(NM_015387) CCT3(NM_005998) STK24(NM_001032296) STK24(NM_003576) STRN3(NM_001083893) SLMAP(NM_007159) MST4(NM_016542) CTTNBP2NL(NM_018704) STRN4(NM_013403)
mod-201	8	PPP2R1B PPP2R1A PPP2CB PPP2CA PPP2R2A STRN STRIP1 CTTNBP2	PPP2R1B(NM_002716) PPP2R1A(NM_014225) PPP2CB(NM_001009552) PPP2CA(NM_002715) PPP2R2A(NM_001177591) STRN(NM_003162) STRIP1(NM_033088) CTTNBP2(NM_033427)
mod-202	3	PEX6 PEX1 PEX26	PEX6(NM_000287) PEX1(NM_000466) PEX26(NM_001199319)
mod-203	4	CCT3 TCP1 BBS10 DOCK5	CCT3(NM_001008800) TCP1(NM_001008897) BBS10(NM_024685) DOCK5(NM_024940)
mod-204	4	CTBP1 HIC1 CTBP2 CTBP1	CTBP1(NM_001012614) HIC1(NM_001098202) CTBP2(NM_022802) CTBP1(NM_001328)
mod-205	5	NME1 NME1-NME2 NME2 NME4 RTN4	NME1(NM_000269) NME1-NME2(NM_001018136) NME2(NM_001198682) NME4(NM_005009) RTN4(NM_007008)
mod-206	4	COG5 COG4 COG7 COG5	COG5(NM_181733) COG4(NM_015386) COG7(NM_153603) COG5(NM_006348)
mod-207	3	GIT1 SCRIB ARHGEF7	GIT1(NM_001085454) SCRIB(NM_182706) ARHGEF7(NM_001113512)
mod-208	4	DTNBP1 BLOC1S2 BLOC1S3 DTNBP1	DTNBP1(NM_001271667) BLOC1S2(NM_173809) BLOC1S3(NM_212550) DTNBP1(NM_183040)
mod-209	3	TADA3 BRCA1 KAT2A	TADA3(NM_006354) BRCA1(NM_007297) KAT2A(NM_021078)
mod-210	4	SKP1 CUL1 SKP1 FBXO7	SKP1(NM_170679) CUL1(NM_003592) SKP1(NM_006930) FBXO7(NM_001257990)
mod-211	7	PAXIP1 PAGR1 ASH2L KDM6A ASH2L MLL2 DPY30	PAXIP1(NM_007349) PAGR1(NM_024516) ASH2L(NM_001105214) KDM6A(NM_021140) ASH2L(NM_004674) MLL2(NM_003482) DPY30(NM_032574)
mod-212	6	ANAPC5 BUB3 BUB1B BUB1 BUB3 ANAPC1	ANAPC5(NM_001137559) BUB3(NM_004725) BUB1B(NM_001211) BUB1(NM_004336) BUB3(NM_001007793) ANAPC1(NM_022662)
mod-213	5	NRBF2 ATG14 PIK3C3 BECN1 UVRAG	NRBF2(NM_030759) ATG14(NM_014924) PIK3C3(NM_002647) BECN1(NM_003766) UVRAG(NM_003369)
mod-214	9	INSR SHC1 SHC1 PTPN12 PTPN12 PTPN12 SHC1 SHC1 ERBB2	INSR(NM_000208) SHC1(NM_001130040) SHC1(NM_001130041) PTPN12(NM_001131008) PTPN12(NM_001131009) PTPN12(NM_002835) SHC1(NM_003029) SHC1(NM_183001) ERBB2(NM_001005862)
mod-215	7	LONP1 IFIT5 MAST1 ECSIT CDC37 LOXL4 FBXW4	LONP1(NM_004793) IFIT5(NM_012420) MAST1(NM_014975) ECSIT(NM_016581) CDC37(NM_007065) LOXL4(NM_032211) FBXW4(NM_022039)
mod-216	4	TRAF2 NIF3L1 APIP TRAF1	TRAF2(NM_021138) NIF3L1(NM_001142356) APIP(NM_015957) TRAF1(NM_001190947)
mod-217	3	TIMM10B TIMM22 TIMM9	TIMM10B(NM_012192) TIMM22(NM_013337) TIMM9(NM_012460)
mod-218	4	MAP3K1 ARRB2 RPL30 RPS11	MAP3K1(NM_005921) ARRB2(NM_199004) RPL30(NM_000989) RPS11(NM_001015)
mod-219	4	CHD3 LRIF1 PIAS4 PTN	CHD3(NM_005852) LRIF1(NM_018372) PIAS4(NM_015897) PTN(NM_002825)
mod-220	5	SETDB1 BARD1 TCERG1 TCERG1 CHD3	SETDB1(NM_012432) BARD1(NM_000465) TCERG1(NM_001040006) TCERG1(NM_006706) CHD3(NM_001005271)
mod-221	4	WDR45 ATG2A ATG2B WDR45	WDR45(NM_001029896) ATG2A(NM_015104) ATG2B(NM_018036) WDR45(NM_007075)
mod-222	6	PTPRG TEK MAPK3 MAPK3 PTPRB PTPRJ	PTPRG(NM_002841) TEK(NM_000459) MAPK3(NM_001109891) MAPK3(NM_002746) PTPRB(NM_002837) PTPRJ(NM_002843)
mod-223	4	UBE2D3 RNF38 UBE2D2 RNF114	UBE2D3(NM_181893) RNF38(NM_194329) UBE2D2(NM_181838) RNF114(NM_018683)
mod-224	4	EMD SH3GL3 ATXN2 SH3GL2	EMD(NM_000117) SH3GL3(NM_003027) ATXN2(NM_002973) SH3GL2(NM_003026)
mod-225	6	WRAP73 GPS1 GPS1 COPS3 COPS4 COPS3	WRAP73(NM_017818) GPS1(NM_004127) GPS1(NM_212492) COPS3(NM_001199125) COPS4(NM_016129) COPS3(NM_003653)
mod-226	3	CEP290 CCP110 CEP76	CEP290(NM_025114) CCP110(NM_001199022) CEP76(NM_024899)
mod-227	8	DDB2 DDB1 CUL4A WDR26 CUL4B WDR26 CUL4B CUL4A	DDB2(NM_000107) DDB1(NM_001923) CUL4A(NM_001008895) WDR26(NM_025160) CUL4B(NM_001079872) WDR26(NM_001115113) CUL4B(NM_003588) CUL4A(NM_003589)
mod-228	4	USP13 ATXN3 KCTD10 ATXN3	USP13(NM_003940) ATXN3(NM_001127697) KCTD10(NM_031954) ATXN3(NM_004993)
mod-229	3	VCP VCPIP1 FCHSD2	VCP(NM_007126) VCPIP1(NM_025054) FCHSD2(NM_014824)
mod-230	4	FBN1 FBLN5 EFEMP2 ELN	FBN1(NM_000138) FBLN5(NM_006329) EFEMP2(NM_016938) ELN(NM_001081755)
mod-231	3	UQCRFS1 CYC1 UQCRC1	UQCRFS1(NM_006003) CYC1(NM_001916) UQCRC1(NM_003365)
mod-232	5	IFIT1 IFIT2 PABPC1 IFIT1 SNRPD3	IFIT1(NM_001270927) IFIT2(NM_001547) PABPC1(NM_002568) IFIT1(NM_001548) SNRPD3(NM_004175)
mod-233	6	CDK4 ARRB2 CDK13 CDK13 C1QBP ARRB2	CDK4(NM_000075) ARRB2(NM_001257328) CDK13(NM_003718) CDK13(NM_031267) C1QBP(NM_001212) ARRB2(NM_004313)
mod-234	3	ACTB EIF2C4 RPS12	ACTB(NM_001101) EIF2C4(NM_017629) RPS12(NM_001016)
mod-235	4	DDX5 DDX17 NFAT5 DDX17	DDX5(NM_004396) DDX17(NM_001098504) NFAT5(NM_001113178) DDX17(NM_006386)
mod-236	3	MED4 MED10 CDK8	MED4(NM_014166) MED10(NM_032286) CDK8(NM_001260)
mod-237	4	GNAI1 NUMA1 GPSM2 GNAI1	GNAI1(NM_001256414) NUMA1(NM_006185) GPSM2(NM_013296) GNAI1(NM_002069)
mod-238	4	CAPN3 MYBPC1 TTN DNAJB5	CAPN3(NM_000070) MYBPC1(NM_002465) TTN(NM_133432) DNAJB5(NM_012266)
mod-239	4	MYOM2 TTN TTN ACTN2	MYOM2(NM_003970) TTN(NM_133379) TTN(NM_133437) ACTN2(NM_001103)
mod-240	4	HGS EXOC8 EXOC7 USHBP1	HGS(NM_004712) EXOC8(NM_175876) EXOC7(NM_001145298) USHBP1(NM_031941)
mod-241	3	ARFGEF2 ARFGEF1 MYCBP	ARFGEF2(NM_006420) ARFGEF1(NM_006421) MYCBP(NM_012333)
mod-242	3	GTF2A1 SCHIP1 IQCJ-SCHIP1	GTF2A1(NM_015859) SCHIP1(NM_001197109) IQCJ-SCHIP1(NM_001197113)
mod-243	4	AMOT AMOTL1 NF2 ARHGAP17	AMOT(NM_001113490) AMOTL1(NM_130847) NF2(NM_181828) ARHGAP17(NM_001006634)
mod-244	15	HIST1H3H HIST1H4A RBBP4 RBBP4 HIST1H3D HIST1H3A HIST1H3C HIST1H3E HIST1H3F HIST4H4 RBBP7 RBBP7 HIST1H4F HIST1H4D HIST1H4L	HIST1H3H(NM_003536) HIST1H4A(NM_003538) RBBP4(NM_001135255) RBBP4(NM_005610) HIST1H3D(NM_003530) HIST1H3A(NM_003529) HIST1H3C(NM_003531) HIST1H3E(NM_003532) HIST1H3F(NM_021018) HIST4H4(NM_175054) RBBP7(NM_001198719) RBBP7(NM_002893) HIST1H4F(NM_003540) HIST1H4D(NM_003539) HIST1H4L(NM_003546)
mod-245	8	RUVBL1 TELO2 RUVBL2 TRRAP TRRAP KAT5 MRGBP BRD8	RUVBL1(NM_003707) TELO2(NM_016111) RUVBL2(NM_006666) TRRAP(NM_001244580) TRRAP(NM_003496) KAT5(NM_001206833) MRGBP(NM_018270) BRD8(NM_006696)
mod-246	3	RBBP8 BRCA1 FAM175A	RBBP8(NM_203292) BRCA1(NM_007297) FAM175A(NM_139076)
mod-247	6	UBE2M NAE1 NEDD8 FBXO11 NAE1 FBXO11	UBE2M(NM_003969) NAE1(NM_003905) NEDD8(NM_006156) FBXO11(NM_025133) NAE1(NM_001018159) FBXO11(NM_001190274)
mod-248	8	IRAK3 MYD88 IRAK2 IRAK1 IRAK1 IRAK3 MYD88 IRAK1	IRAK3(NM_007199) MYD88(NM_002468) IRAK2(NM_001570) IRAK1(NM_001025242) IRAK1(NM_001025243) IRAK3(NM_001142523) MYD88(NM_001172569) IRAK1(NM_001569)
mod-249	5	MAPK14 PKN1 PKN1 MAP2K3 MAPK14	MAPK14(NM_139012) PKN1(NM_213560) PKN1(NM_002741) MAP2K3(NM_002756) MAPK14(NM_139013)
mod-250	6	BCLAF1 CLK3 BCLAF1 THRAP3 CLK3 SNIP1	BCLAF1(NM_001077440) CLK3(NM_003992) BCLAF1(NM_014739) THRAP3(NM_005119) CLK3(NM_001130028) SNIP1(NM_024700)
mod-251	4	NFKB1 RELA TNIP2 NFKB1	NFKB1(NM_001165412) RELA(NM_001243984) TNIP2(NM_001161527) NFKB1(NM_003998)
mod-252	3	SMAD4 SMAD3 SKI	SMAD4(NM_005359) SMAD3(NM_001145102) SKI(NM_003036)
mod-253	10	CDK9 MLL ELL2 CCNT1 AFF1 MLLT1 AFF4 EAF1 AFF1 MLL	CDK9(NM_001261) MLL(NM_001197104) ELL2(NM_012081) CCNT1(NM_001240) AFF1(NM_001166693) MLLT1(NM_005934) AFF4(NM_014423) EAF1(NM_033083) AFF1(NM_005935) MLL(NM_005933)
mod-254	4	MDC1 MRE11A NBN RAD50	MDC1(NM_014641) MRE11A(NM_005591) NBN(NM_002485) RAD50(NM_005732)
mod-255	12	BAK1 BCL2 BCL2L11 BAX BCL2L1 BCL2L11 BAX BAX BAX BID MCL1 MCL1	BAK1(NM_001188) BCL2(NM_000633) BCL2L11(NM_001204108) BAX(NM_004324) BCL2L1(NM_138578) BCL2L11(NM_138621) BAX(NM_138761) BAX(NM_138763) BAX(NM_138764) BID(NM_197966) MCL1(NM_001197320) MCL1(NM_021960)
mod-256	5	RPS6KA1 CSNK2B RPS6KA2 RPS6KA2 RPS6KA1	RPS6KA1(NM_001006665) CSNK2B(NM_001320) RPS6KA2(NM_001006932) RPS6KA2(NM_021135) RPS6KA1(NM_002953)
mod-257	7	DYRK1A PRKACB PRKACA PRKAR2B PRKACB PRKAR2A PRKACB	DYRK1A(NM_130436) PRKACB(NM_002731) PRKACA(NM_002730) PRKAR2B(NM_002736) PRKACB(NM_001242858) PRKAR2A(NM_004157) PRKACB(NM_001242857)
mod-258	4	TP53 XRCC6 HTT PIAS1	TP53(NM_001126113) XRCC6(NM_001469) HTT(NM_002111) PIAS1(NM_016166)
mod-259	3	RIPK1 HSPA8 LRRK2	RIPK1(NM_003804) HSPA8(NM_153201) LRRK2(NM_198578)
mod-260	3	TAP2 TAP1 TAPBP	TAP2(NM_000544) TAP1(NM_000593) TAPBP(NM_003190)
mod-261	4	TMED7-TICAM2 SEC23A SEC24B TMED2	TMED7-TICAM2(NM_001164468) SEC23A(NM_006364) SEC24B(NM_001042734) TMED2(NM_006815)
mod-262	4	PSEN1 TMED10 PSEN1 NCSTN	PSEN1(NM_000021) TMED10(NM_006827) PSEN1(NM_007318) NCSTN(NM_015331)
mod-263	3	ERCC8 ERCC6 XAB2	ERCC8(NM_000082) ERCC6(NM_000124) XAB2(NM_020196)
mod-264	7	PAF1 RNF20 CDC73 UBE2A CTR9 WDR61 UBE2B	PAF1(NM_019088) RNF20(NM_019592) CDC73(NM_024529) UBE2A(NM_003336) CTR9(NM_014633) WDR61(NM_025234) UBE2B(NM_003337)
mod-265	4	TUBGCP3 BTRC FBXW11 BTRC	TUBGCP3(NM_006322) BTRC(NM_001256856) FBXW11(NM_033645) BTRC(NM_033637)
mod-266	7	CDK1 AURKB CDK1 BIRC5 INCENP INCENP POGZ	CDK1(NM_001786) AURKB(NM_004217) CDK1(NM_033379) BIRC5(NM_001012270) INCENP(NM_001040694) INCENP(NM_020238) POGZ(NM_001194937)
mod-267	3	GYS1 PRKAA2 GYG1	GYS1(NM_001161587) PRKAA2(NM_006252) GYG1(NM_001184721)
mod-268	4	ATF2 MAPK8 MAPK8 MAPK9	ATF2(NM_001256091) MAPK8(NM_139049) MAPK8(NM_139046) MAPK9(NM_139070)
mod-269	4	TUBB4A TAB1 MAP3K7 MAP3K7	TUBB4A(NM_006087) TAB1(NM_006116) MAP3K7(NM_145331) MAP3K7(NM_145332)
mod-270	5	STAT1 STAT2 STAT1 STAT2 IRF9	STAT1(NM_007315) STAT2(NM_005419) STAT1(NM_139266) STAT2(NM_198332) IRF9(NM_006084)
mod-271	4	NFKBIE PPP6C PPP6R1 PPP6C	NFKBIE(NM_004556) PPP6C(NM_001123369) PPP6R1(NM_014931) PPP6C(NM_002721)
mod-272	4	SAFB2 SAFB RB1CC1 SAFB	SAFB2(NM_014649) SAFB(NM_002967) RB1CC1(NM_014781) SAFB(NM_001201338)
mod-273	3	COX15 COA3 SLC25A11	COX15(NM_078470) COA3(NM_001040431) SLC25A11(NM_001165417)
mod-274	5	CNOT6 CNOT3 TNRC6C CNOT8 CNOT7	CNOT6(NM_015455) CNOT3(NM_014516) TNRC6C(NM_001142640) CNOT8(NM_004779) CNOT7(NM_013354)
mod-275	8	STRN3 ZRANB1 SLMAP STRIP2 STRN3 MST4 SIKE1 STK24	STRN3(NM_001083893) ZRANB1(NM_017580) SLMAP(NM_007159) STRIP2(NM_020704) STRN3(NM_014574) MST4(NM_016542) SIKE1(NM_001102396) STK24(NM_001032296)
mod-276	7	PPP2R1B PPP2R5C PPP2R1A MOB4 PPP2CB PPP2CA STRIP1	PPP2R1B(NM_002716) PPP2R5C(NM_002719) PPP2R1A(NM_014225) MOB4(NM_001100819) PPP2CB(NM_001009552) PPP2CA(NM_002715) STRIP1(NM_001270768)
mod-277	9	CCT5 TCP1 CCT3 PPP4C TCP1 DOCK5 CCT4 IGBP1 PPP2R2D	CCT5(NM_012073) TCP1(NM_001008897) CCT3(NM_001008800) PPP4C(NM_002720) TCP1(NM_030752) DOCK5(NM_024940) CCT4(NM_001256721) IGBP1(NM_001551) PPP2R2D(NM_018461)
mod-278	5	EDC4 UPF1 DCP1A DCP1B DCP2	EDC4(NM_014329) UPF1(NM_002911) DCP1A(NM_018403) DCP1B(NM_152640) DCP2(NM_152624)
mod-279	9	PSMA2 PSMA6 PSMD6 PSMB5 PSMA1 PSMA3 PSMB7 PSMA4 PSMA3	PSMA2(NM_002787) PSMA6(NM_002791) PSMD6(NM_014814) PSMB5(NM_002797) PSMA1(NM_148976) PSMA3(NM_002788) PSMB7(NM_002799) PSMA4(NM_001102668) PSMA3(NM_152132)
mod-280	18	PSMD13 PSMD12 UCHL5 PSMD13 PSMD7 PSMD1 PSMD1 PSMD10 PSMD14 PSMD10 USP14 PSMC4 PSMC2 UCHL5 PSMD5 PSMC6 PSMD12 PSMC1	PSMD13(NM_002817) PSMD12(NM_174871) UCHL5(NM_015984) PSMD13(NM_175932) PSMD7(NM_002811) PSMD1(NM_001191037) PSMD1(NM_002807) PSMD10(NM_002814) PSMD14(NM_005805) PSMD10(NM_170750) USP14(NM_005151) PSMC4(NM_006503) PSMC2(NM_002803) UCHL5(NM_001199261) PSMD5(NM_005047) PSMC6(NM_002806) PSMD12(NM_002816) PSMC1(NM_002802)
mod-281	4	EIF3H EIF3D USP3 USP3	EIF3H(NM_003756) EIF3D(NM_003753) USP3(NM_001256702) USP3(NM_006537)
mod-282	4	ACTR3B ARPC4 ARPC5L ARPC4	ACTR3B(NM_020445) ARPC4(NM_005718) ARPC5L(NM_030978) ARPC4(NM_001198780)
mod-283	6	PRPF4 SART1 PRPF4B SNRNP200 PRPF8 USP39	PRPF4(NM_001244926) SART1(NM_005146) PRPF4B(NM_003913) SNRNP200(NM_014014) PRPF8(NM_006445) USP39(NM_001256728)
mod-284	6	QKI PCBP1 QKI QKI PCBP2 PCBP4	QKI(NM_006775) PCBP1(NM_006196) QKI(NM_206853) QKI(NM_206854) PCBP2(NM_001128914) PCBP4(NM_020418)
mod-285	5	FN1 EIF4A1 FN1 EIF4H EIF4A1	FN1(NM_212478) EIF4A1(NM_001416) FN1(NM_212476) EIF4H(NM_031992) EIF4A1(NM_001204510)
mod-286	5	UBE2N TMEM189-UBE2V1 RNF11 UBE2V1 TRIM5	UBE2N(NM_003348) TMEM189-UBE2V1(NM_199203) RNF11(NM_014372) UBE2V1(NM_001257395) TRIM5(NM_033093)
mod-287	6	NAA38 LSM2 LSM6 USP4 USP15 LSM3	NAA38(NM_016200) LSM2(NM_021177) LSM6(NM_007080) USP4(NM_199443) USP15(NM_006313) LSM3(NM_014463)
mod-288	6	MTOR MAPKAP1 RICTOR RPTOR MLST8 DEPTOR	MTOR(NM_004958) MAPKAP1(NM_001006618) RICTOR(NM_152756) RPTOR(NM_020761) MLST8(NM_001199175) DEPTOR(NM_022783)
mod-289	7	NCOR1 SF3A1 NCOR1 NCOR1 HDAC3 NCOR2 HDAC7	NCOR1(NM_001190440) SF3A1(NM_005877) NCOR1(NM_006311) NCOR1(NM_001190438) HDAC3(NM_003883) NCOR2(NM_001077261) HDAC7(NM_015401)
mod-290	4	KRT15 KRT19 KRT6B ABI2	KRT15(NM_002275) KRT19(NM_002276) KRT6B(NM_005555) ABI2(NM_005759)
mod-291	6	A2M APP TGM2 APP THBS1 COL18A1	A2M(NM_000014) APP(NM_000484) TGM2(NM_004613) APP(NM_201413) THBS1(NM_003246) COL18A1(NM_130445)
mod-292	5	RFC5 RFC1 RFC1 RFC2 RFC2	RFC5(NM_007370) RFC1(NM_002913) RFC1(NM_001204747) RFC2(NM_002914) RFC2(NM_181471)
mod-293	6	GABARAPL2 SMARCA4 SMARCA4 SMARCC1 SMARCB1 SMARCB1	GABARAPL2(NM_007285) SMARCA4(NM_001128846) SMARCA4(NM_001128848) SMARCC1(NM_003074) SMARCB1(NM_001007468) SMARCB1(NM_003073)
mod-294	3	FGA FGB KLK6	FGA(NM_021871) FGB(NM_001184741) KLK6(NM_001012965)
mod-295	7	LYN PTPN6 LYN CD22 CD37 PTPN6 PTPN6	LYN(NM_001111097) PTPN6(NM_080549) LYN(NM_002350) CD22(NM_001771) CD37(NM_001774) PTPN6(NM_002831) PTPN6(NM_080548)
mod-296	8	SHC1 ERBB2 SHC1 PTPN12 PTPN12 PTPN12 SHC1 ERBB2	SHC1(NM_001130040) ERBB2(NM_004448) SHC1(NM_001130041) PTPN12(NM_001131008) PTPN12(NM_001131009) PTPN12(NM_002835) SHC1(NM_183001) ERBB2(NM_001005862)
mod-297	6	RTN4 COL4A3BP RTN4 RTN3 RAB33A RTN3	RTN4(NM_007008) COL4A3BP(NM_031361) RTN4(NM_020532) RTN3(NM_001265589) RAB33A(NM_004794) RTN3(NM_001265591)
mod-298	3	PNKP XRCC1 LIG3	PNKP(NM_007254) XRCC1(NM_006297) LIG3(NM_013975)
mod-299	3	COPS5 MYH9 WNK1	COPS5(NM_006837) MYH9(NM_002473) WNK1(NM_001184985)
mod-300	4	HDAC4 YWHAE HDAC9 HDAC9	HDAC4(NM_006037) YWHAE(NM_006761) HDAC9(NM_001204144) HDAC9(NM_001204145)
mod-301	4	ATP5F1 ACAD9 ATP5H ATP5H	ATP5F1(NM_001688) ACAD9(NM_014049) ATP5H(NM_001003785) ATP5H(NM_006356)
mod-302	3	TOP3B CHIC2 KRTAP4-12	TOP3B(NM_003935) CHIC2(NM_012110) KRTAP4-12(NM_031854)
mod-303	7	ALDH9A1 USP46 DMWD USP46 PHLPP1 PHLPP2 USP12	ALDH9A1(NM_000696) USP46(NM_001134223) DMWD(NM_004943) USP46(NM_022832) PHLPP1(NM_194449) PHLPP2(NM_015020) USP12(NM_182488)
mod-304	4	PES1 BOP1 WDR12 PES1	PES1(NM_001243225) BOP1(NM_015201) WDR12(NM_018256) PES1(NM_014303)
mod-305	6	FKBP8 SCHIP1 SCHIP1 SCHIP1 IQCJ-SCHIP1 IQCJ-SCHIP1	FKBP8(NM_012181) SCHIP1(NM_001197109) SCHIP1(NM_001197108) SCHIP1(NM_014575) IQCJ-SCHIP1(NM_001197113) IQCJ-SCHIP1(NM_001197114)
mod-306	4	GTF3C1 TBC1D17 ASCC2 TBC1D17	GTF3C1(NM_001520) TBC1D17(NM_024682) ASCC2(NM_032204) TBC1D17(NM_001168222)
mod-307	7	ANAPC4 ANAPC5 BUB1B ANAPC1 ANAPC2 ANAPC7 CDC27	ANAPC4(NM_013367) ANAPC5(NM_016237) BUB1B(NM_001211) ANAPC1(NM_022662) ANAPC2(NM_013366) ANAPC7(NM_016238) CDC27(NM_001256)
mod-308	5	BBS2 BBS4 BBS1 EXOC7 EXOC7	BBS2(NM_031885) BBS4(NM_033028) BBS1(NM_024649) EXOC7(NM_001013839) EXOC7(NM_001145297)
mod-309	8	RUVBL1 BRD8 TRRAP TRRAP VPS72 MRGBP BRD8 RUVBL2	RUVBL1(NM_003707) BRD8(NM_001164326) TRRAP(NM_001244580) TRRAP(NM_003496) VPS72(NM_005997) MRGBP(NM_018270) BRD8(NM_006696) RUVBL2(NM_006666)
mod-310	8	CDK1 BIRC5 CDK1 INCENP AURKB INCENP BIRC5 BIRC5	CDK1(NM_001786) BIRC5(NM_001012271) CDK1(NM_033379) INCENP(NM_001040694) AURKB(NM_004217) INCENP(NM_020238) BIRC5(NM_001168) BIRC5(NM_001012270)
mod-311	4	PCGF2 PHC2 CBX7 PHC1	PCGF2(NM_007144) PHC2(NM_198040) CBX7(NM_175709) PHC1(NM_004426)
mod-312	9	BCL2 BCL2L1 BAX BCL2L11 BCL2L1 BAX BID MCL1 MCL1	BCL2(NM_000633) BCL2L1(NM_001191) BAX(NM_004324) BCL2L11(NM_138625) BCL2L1(NM_138578) BAX(NM_138761) BID(NM_197966) MCL1(NM_001197320) MCL1(NM_182763)
mod-313	4	AATK CDK5 CDK5R1 CDK5	AATK(NM_001080395) CDK5(NM_001164410) CDK5R1(NM_003885) CDK5(NM_004935)
mod-314	7	DIS3 EXOSC10 DIS3 EXOSC3 EXOSC8 EXOSC10 NTMT1	DIS3(NM_014953) EXOSC10(NM_001001998) DIS3(NM_001128226) EXOSC3(NM_016042) EXOSC8(NM_181503) EXOSC10(NM_002685) NTMT1(NM_014064)
mod-315	4	EXOSC10 DOM3Z XRN2 EXOSC7	EXOSC10(NM_001001998) DOM3Z(NM_005510) XRN2(NM_012255) EXOSC7(NM_015004)
mod-316	4	RELB ARID1B SMARCA4 SMARCA4	RELB(NM_006509) ARID1B(NM_017519) SMARCA4(NM_001128849) SMARCA4(NM_001128847)
mod-317	4	ENO1 RAD52 ENO1 ALDOA	ENO1(NM_001201483) RAD52(NM_134424) ENO1(NM_001428) ALDOA(NM_001243177)
mod-318	8	EIF2C1 TNRC6C CNOT7 TNRC6A CNOT6 CNOT1 EIF2C2 CNOT8	EIF2C1(NM_012199) TNRC6C(NM_001142640) CNOT7(NM_013354) TNRC6A(NM_014494) CNOT6(NM_015455) CNOT1(NM_016284) EIF2C2(NM_001164623) CNOT8(NM_004779)
mod-319	3	MAGOH BCAS2 PLRG1	MAGOH(NM_002370) BCAS2(NM_005872) PLRG1(NM_002669)
mod-320	6	UPF1 NCBP1 UPF3B UPF3B SMG1 SMG5	UPF1(NM_002911) NCBP1(NM_002486) UPF3B(NM_023010) UPF3B(NM_080632) SMG1(NM_015092) SMG5(NM_015327)
mod-321	4	ZNF326 MAP1LC3A HNRNPA1 DBC1	ZNF326(NM_182976) MAP1LC3A(NM_032514) HNRNPA1(NM_002136) DBC1(NM_014618)
mod-322	6	SNRPB SMN1 SNRPD1 SMN2 SNRNP70 SRPK3	SNRPB(NM_003091) SMN1(NM_000344) SNRPD1(NM_006938) SMN2(NM_022877) SNRNP70(NM_003089) SRPK3(NM_001170760)
mod-323	7	GTF2F1 URI1 URI1 CDC73 CTR9 PAF1 LEO1	GTF2F1(NM_002096) URI1(NM_001252641) URI1(NM_003796) CDC73(NM_024529) CTR9(NM_014633) PAF1(NM_019088) LEO1(NM_138792)
mod-324	3	EIF2S2 EIF2S3 EIF2S1	EIF2S2(NM_003908) EIF2S3(NM_001415) EIF2S1(NM_004094)
mod-325	4	USP49 PPP6R2 ANKRD28 PPP6C	USP49(NM_018561) PPP6R2(NM_001242898) ANKRD28(NM_015199) PPP6C(NM_002721)
mod-326	8	CCT5 PPP2R4 TCP1 CCT4 PPP4C IGBP1 PPP2R2D CCT7	CCT5(NM_012073) PPP2R4(NM_001193397) TCP1(NM_030752) CCT4(NM_006430) PPP4C(NM_002720) IGBP1(NM_001551) PPP2R2D(NM_018461) CCT7(NM_006429)
mod-327	4	ATP6V1A ATP6V0A1 ATP6V0A1 CTSD	ATP6V1A(NM_001690) ATP6V0A1(NM_001130021) ATP6V0A1(NM_005177) CTSD(NM_001909)
mod-328	4	POLA2 PRIM1 POLA1 PRIM2	POLA2(NM_002689) PRIM1(NM_000946) POLA1(NM_016937) PRIM2(NM_000947)
mod-329	3	XAB2 POLR2A HDAC11	XAB2(NM_020196) POLR2A(NM_000937) HDAC11(NM_001136041)
mod-330	6	PRKAG2 PRKAG1 PRKAA2 PRKAA1 RB1CC1 ULK1	PRKAG2(NM_016203) PRKAG1(NM_002733) PRKAA2(NM_006252) PRKAA1(NM_006251) RB1CC1(NM_001083617) ULK1(NM_003565)
mod-331	7	GABARAPL1 GABARAP NCL RPL3 NXF1 DHX9 HNRNPU	GABARAPL1(NM_031412) GABARAP(NM_007278) NCL(NM_005381) RPL3(NM_000967) NXF1(NM_006362) DHX9(NM_001357) HNRNPU(NM_031844)
mod-332	6	ORC5 TXNDC11 CDC6 ORC5 MCM2 ORC2	ORC5(NM_002553) TXNDC11(NM_015914) CDC6(NM_001254) ORC5(NM_181747) MCM2(NM_004526) ORC2(NM_006190)
mod-333	4	TAF10 KAT2A TAF5 TBP	TAF10(NM_006284) KAT2A(NM_021078) TAF5(NM_006951) TBP(NM_003194)
mod-334	5	MDC1 BRCA1 CHEK2 RAD50 BRCA1	MDC1(NM_014641) BRCA1(NM_007297) CHEK2(NM_001005735) RAD50(NM_005732) BRCA1(NM_007300)
mod-335	4	MAP1B STK4 STK3 RASSF5	MAP1B(NM_005909) STK4(NM_006282) STK3(NM_006281) RASSF5(NM_182665)
mod-336	3	KAT2B SIRT1 DNMT1	KAT2B(NM_003884) SIRT1(NM_012238) DNMT1(NM_001379)
mod-337	4	SAP30 HDAC1 HDAC2 CIR1	SAP30(NM_003864) HDAC1(NM_004964) HDAC2(NM_001527) CIR1(NM_004882)
mod-338	3	SP1 HCFC1 POU2F1	SP1(NM_003109) HCFC1(NM_005334) POU2F1(NM_002697)
mod-339	14	HIST1H3H RBBP4 HIST4H4 HIST1H3D HIST1H3A HIST1H3B HIST1H4A HIST1H4D HIST1H4L HIST1H3F RBBP4 RBBP4 RBBP7 RBBP7	HIST1H3H(NM_003536) RBBP4(NM_001135256) HIST4H4(NM_175054) HIST1H3D(NM_003530) HIST1H3A(NM_003529) HIST1H3B(NM_003537) HIST1H4A(NM_003538) HIST1H4D(NM_003539) HIST1H4L(NM_003546) HIST1H3F(NM_021018) RBBP4(NM_001135255) RBBP4(NM_005610) RBBP7(NM_001198719) RBBP7(NM_002893)
mod-340	7	MLL ASH2L PAXIP1 RBBP5 KDM6A ASH2L RBBP5	MLL(NM_005933) ASH2L(NM_001105214) PAXIP1(NM_007349) RBBP5(NM_005057) KDM6A(NM_021140) ASH2L(NM_004674) RBBP5(NM_001193272)
mod-341	3	TUBGCP3 TUBGCP2 BTRC	TUBGCP3(NM_006322) TUBGCP2(NM_001256617) BTRC(NM_001256856)
mod-342	7	AR CREBBP NCOA3 NCOA3 EP300 CREBBP NCOA3	AR(NM_000044) CREBBP(NM_001079846) NCOA3(NM_001174087) NCOA3(NM_001174088) EP300(NM_001429) CREBBP(NM_004380) NCOA3(NM_006534)
mod-343	4	ACTL6A MCRS1 ACTR8 MCRS1	ACTL6A(NM_004301) MCRS1(NM_006337) ACTR8(NM_022899) MCRS1(NM_001012300)
mod-344	3	EFEMP2 CCNK RHOXF2	EFEMP2(NM_016938) CCNK(NM_001099402) RHOXF2(NM_032498)
mod-345	4	RBPMS RBFOX2 RBFOX2 QKI	RBPMS(NM_001008711) RBFOX2(NM_001031695) RBFOX2(NM_001082578) QKI(NM_206854)
mod-346	3	BTK FASLG SPTA1	BTK(NM_000061) FASLG(NM_000639) SPTA1(NM_003126)
mod-347	3	CRKL KHDRBS1 HCK	CRKL(NM_005207) KHDRBS1(NM_006559) HCK(NM_001172131)
mod-348	4	PIK3R2 PTPN11 PTPN11 GAB2	PIK3R2(NM_005027) PTPN11(NM_080601) PTPN11(NM_002834) GAB2(NM_080491)
mod-349	4	NRP1 VEGFA VEGFA KDR	NRP1(NM_003873) VEGFA(NM_001033756) VEGFA(NM_003376) KDR(NM_002253)
mod-350	4	ITGB1 PXN PXN ITGA4	ITGB1(NM_033668) PXN(NM_001243756) PXN(NM_002859) ITGA4(NM_000885)
mod-351	13	CASP8 RIPK1 CFLAR FADD CASP10 CASP8 CFLAR CFLAR CASP10 CASP10 TNFRSF10B CASP8 TNFRSF10A	CASP8(NM_001080125) RIPK1(NM_003804) CFLAR(NM_001127184) FADD(NM_003824) CASP10(NM_032977) CASP8(NM_033355) CFLAR(NM_001202516) CFLAR(NM_001202517) CASP10(NM_001206524) CASP10(NM_001230) TNFRSF10B(NM_003842) CASP8(NM_001228) TNFRSF10A(NM_003844)
mod-352	4	FN1 EIF4A1 EIF4H FN1	FN1(NM_212474) EIF4A1(NM_001204510) EIF4H(NM_022170) FN1(NM_212478)
mod-353	4	CLNS1A FN1 FN1 PRMT5	CLNS1A(NM_001293) FN1(NM_212478) FN1(NM_212476) PRMT5(NM_001039619)
mod-354	4	SNRPE LSM2 SNRPD2 LSM3	SNRPE(NM_003094) LSM2(NM_021177) SNRPD2(NM_004597) LSM3(NM_014463)
mod-355	20	PSMC3 PSMD6 PSMD13 PSMD13 PSMD7 PSMD1 PSMD10 PSMC4 PSMC4 PSMD14 PSMD10 PSMC2 USP14 PSMD5 PSMC6 PSMD12 PAAF1 PSMD1 PSMC2 PSMC1	PSMC3(NM_002804) PSMD6(NM_014814) PSMD13(NM_002817) PSMD13(NM_175932) PSMD7(NM_002811) PSMD1(NM_002807) PSMD10(NM_002814) PSMC4(NM_006503) PSMC4(NM_153001) PSMD14(NM_005805) PSMD10(NM_170750) PSMC2(NM_002803) USP14(NM_005151) PSMD5(NM_005047) PSMC6(NM_002806) PSMD12(NM_002816) PAAF1(NM_025155) PSMD1(NM_001191037) PSMC2(NM_001204453) PSMC1(NM_002802)
mod-356	9	PSMA2 PSMB3 PSMB5 PSMA1 PSMB7 PSMA6 PSMA3 PSMA4 PSMA3	PSMA2(NM_002787) PSMB3(NM_002795) PSMB5(NM_002797) PSMA1(NM_148976) PSMB7(NM_002799) PSMA6(NM_002791) PSMA3(NM_002788) PSMA4(NM_001102668) PSMA3(NM_152132)
mod-357	4	PAN2 TNRC6C PAN2 PAN3	PAN2(NM_014871) TNRC6C(NM_001142640) PAN2(NM_001127460) PAN3(NM_175854)
mod-358	3	POLR2L MED10 POLR2D	POLR2L(NM_021128) MED10(NM_032286) POLR2D(NM_004805)
mod-359	3	GBAS SQSTM1 MAP1LC3C	GBAS(NM_001483) SQSTM1(NM_003900) MAP1LC3C(NM_001004343)
mod-360	7	EED EZH2 DNMT1 SUZ12 EED EZH2 EZH2	EED(NM_003797) EZH2(NM_152998) DNMT1(NM_001130823) SUZ12(NM_015355) EED(NM_152991) EZH2(NM_001203247) EZH2(NM_001203248)
mod-361	5	WDR26 CUL4B WDR26 DDB1 FAF2	WDR26(NM_025160) CUL4B(NM_001079872) WDR26(NM_001115113) DDB1(NM_001923) FAF2(NM_014613)
mod-362	3	USP19 DMWD SUCLG2	USP19(NM_001199160) DMWD(NM_004943) SUCLG2(NM_003848)
mod-363	8	APP APLP2 APLP2 APBB1 APLP2 APBB3 APBB1 APP	APP(NM_001204303) APLP2(NM_001142276) APLP2(NM_001142277) APBB1(NM_001257323) APLP2(NM_001642) APBB3(NM_133173) APBB1(NM_145689) APP(NM_001136129)
mod-364	4	PRAM1 PSEN1 APBA1 APP	PRAM1(NM_032152) PSEN1(NM_000021) APBA1(NM_001163) APP(NM_201414)
mod-365	8	A2M LONP1 IFIT5 MAST1 APOE ECSIT CDC37 LOXL4	A2M(NM_000014) LONP1(NM_004793) IFIT5(NM_012420) MAST1(NM_014975) APOE(NM_000041) ECSIT(NM_016581) CDC37(NM_007065) LOXL4(NM_032211)
mod-366	3	NGFRAP1 TSC1 NGFR	NGFRAP1(NM_206917) TSC1(NM_001162427) NGFR(NM_002507)
mod-367	4	CHD3 LRIF1 MAN2A2 GIT1	CHD3(NM_001005273) LRIF1(NM_018372) MAN2A2(NM_006122) GIT1(NM_014030)
mod-368	4	PAFAH1B1 NDEL1 CENPF NDEL1	PAFAH1B1(NM_000430) NDEL1(NM_030808) CENPF(NM_016343) NDEL1(NM_001025579)
mod-369	3	NFYB NFYC NFYA	NFYB(NM_006166) NFYC(NM_001142587) NFYA(NM_002505)
mod-370	4	NUP98 NUP133 NUP98 NUP107	NUP98(NM_005387) NUP133(NM_018230) NUP98(NM_139131) NUP107(NM_020401)
mod-371	3	MARK4 USP7 DOCK7	MARK4(NM_001199867) USP7(NM_003470) DOCK7(NM_001272000)
mod-372	3	LASP1 LPP TJP2	LASP1(NM_006148) LPP(NM_001167672) TJP2(NM_001170630)
mod-373	6	VPS72 BRD8 BRD8 RUVBL1 VPS72 MRGBP	VPS72(NM_001271087) BRD8(NM_001164326) BRD8(NM_006696) RUVBL1(NM_003707) VPS72(NM_005997) MRGBP(NM_018270)
mod-374	4	TBP GTF2A2 TBP GTF2A1	TBP(NM_003194) GTF2A2(NM_004492) TBP(NM_001172085) GTF2A1(NM_201595)
mod-375	3	TAF9 USP22 TAF6L	TAF9(NM_016283) USP22(NM_015276) TAF6L(NM_006473)
mod-376	7	ATM MDC1 TP53BP1 TP53BP1 RNF8 RNF8 BRCA1	ATM(NM_000051) MDC1(NM_014641) TP53BP1(NM_001141979) TP53BP1(NM_001141980) RNF8(NM_003958) RNF8(NM_183078) BRCA1(NM_007297)
mod-377	9	SIRT1 DNMT1 EZH2 DNMT1 DNMT3B EZH2 SUZ12 EZH2 DNMT3B	SIRT1(NM_012238) DNMT1(NM_001130823) EZH2(NM_001203247) DNMT1(NM_001379) DNMT3B(NM_175848) EZH2(NM_004456) SUZ12(NM_015355) EZH2(NM_001203248) DNMT3B(NM_175850)
mod-378	9	PAXIP1 NCOA6 NCOA6 ASH2L RBBP5 KDM6A MLL3 ASH2L RBBP5	PAXIP1(NM_007349) NCOA6(NM_001242539) NCOA6(NM_014071) ASH2L(NM_001105214) RBBP5(NM_005057) KDM6A(NM_021140) MLL3(NM_170606) ASH2L(NM_004674) RBBP5(NM_001193272)
mod-379	10	ELL2 MLLT3 CCNT1 AFF1 MLLT1 AFF4 ELL3 EAF1 AFF1 CDK9	ELL2(NM_012081) MLLT3(NM_004529) CCNT1(NM_001240) AFF1(NM_001166693) MLLT1(NM_005934) AFF4(NM_014423) ELL3(NM_025165) EAF1(NM_033083) AFF1(NM_005935) CDK9(NM_001261)
mod-380	4	SMAD3 ITGB4 ITGB4 SREBF2	SMAD3(NM_005902) ITGB4(NM_000213) ITGB4(NM_001005619) SREBF2(NM_004599)
mod-381	4	TLE1 FUBP1 PFN1 ATF2	TLE1(NM_005077) FUBP1(NM_003902) PFN1(NM_005022) ATF2(NM_001256094)
mod-382	4	PCBP1 PUF60 UGP2 PUF60	PCBP1(NM_006196) PUF60(NM_078480) UGP2(NM_001001521) PUF60(NM_014281)
mod-383	3	DKC1 RUVBL2 TERT	DKC1(NM_001363) RUVBL2(NM_006666) TERT(NM_198253)
mod-384	9	PSMC3 UCHL5 PSMD13 PSMD14 PAAF1 PSMC4 PSMD10 PSMC2 PSMC6	PSMC3(NM_002804) UCHL5(NM_001199262) PSMD13(NM_175932) PSMD14(NM_005805) PAAF1(NM_025155) PSMC4(NM_153001) PSMD10(NM_170750) PSMC2(NM_002803) PSMC6(NM_002806)
mod-385	3	ARRB2 RPL7 RPL26	ARRB2(NM_001257331) RPL7(NM_000971) RPL26(NM_000987)
mod-386	3	STK24 MST4 SLMAP	STK24(NM_001032296) MST4(NM_001042453) SLMAP(NM_007159)
mod-387	4	PPP2R5E CSNK2B PPP2R1B SGOL2	PPP2R5E(NM_006246) CSNK2B(NM_001320) PPP2R1B(NM_001177562) SGOL2(NM_001160046)
mod-388	3	ATG16L1 MAP1LC3B CCT7	ATG16L1(NM_017974) MAP1LC3B(NM_022818) CCT7(NM_001166285)
mod-389	3	RELA NFKB1 TNIP2	RELA(NM_001243984) NFKB1(NM_001165412) TNIP2(NM_024309)
mod-390	4	FN1 PICALM PELI2 PICALM	FN1(NM_212482) PICALM(NM_001008660) PELI2(NM_021255) PICALM(NM_001206946)
mod-391	3	MCMBP MCM6 MCM5	MCMBP(NM_001256379) MCM6(NM_005915) MCM5(NM_006739)
mod-392	3	SLC25A3 GABARAPL1 GABARAP	SLC25A3(NM_005888) GABARAPL1(NM_031412) GABARAP(NM_007278)
mod-393	10	SNRPB SMN1 SNRPE SNRPF SNRPD2 SNRPD1 SMN2 SMN2 GEMIN2 SNRPB	SNRPB(NM_198216) SMN1(NM_000344) SNRPE(NM_003094) SNRPF(NM_003095) SNRPD2(NM_004597) SNRPD1(NM_006938) SMN2(NM_022876) SMN2(NM_022877) GEMIN2(NM_003616) SNRPB(NM_003091)
mod-394	7	YTHDC1 MAGOH YTHDC1 EIF4A3 TRA2B TRA2B TRA2A	YTHDC1(NM_001031732) MAGOH(NM_002370) YTHDC1(NM_133370) EIF4A3(NM_014740) TRA2B(NM_001243879) TRA2B(NM_004593) TRA2A(NM_013293)
mod-395	4	SNRPE LSM5 LSM6 LSM3	SNRPE(NM_003094) LSM5(NM_012322) LSM6(NM_007080) LSM3(NM_014463)
mod-396	4	HDGF EXOSC10 SSRP1 EXOSC10	HDGF(NM_001126051) EXOSC10(NM_001001998) SSRP1(NM_003146) EXOSC10(NM_002685)
mod-397	7	SART1 PRPF4 PRPF8 PRPF4B PRPF4 SNRNP40 DDX23	SART1(NM_005146) PRPF4(NM_004697) PRPF8(NM_006445) PRPF4B(NM_003913) PRPF4(NM_001244926) SNRNP40(NM_004814) DDX23(NM_004818)
mod-398	5	MED10 MED11 CDK8 MED22 MED15	MED10(NM_032286) MED11(NM_001001683) CDK8(NM_001260) MED22(NM_133640) MED15(NM_001003891)
mod-399	3	TTN ANKRD28 MYOM1	TTN(NM_133378) ANKRD28(NM_015199) MYOM1(NM_019856)
mod-400	4	CAPN3 MYBPC1 TTN FHL1	CAPN3(NM_000070) MYBPC1(NM_002465) TTN(NM_133432) FHL1(NM_001159699)
mod-401	4	MYOM2 ANKRD1 TTN ACTN2	MYOM2(NM_003970) ANKRD1(NM_014391) TTN(NM_133379) ACTN2(NM_001103)
mod-402	4	INCENP POGZ CENPC1 POGZ	INCENP(NM_020238) POGZ(NM_001194938) CENPC1(NM_001812) POGZ(NM_001194937)
mod-403	4	SGK1 PA2G4 SGK1 PDPK1	SGK1(NM_001143676) PA2G4(NM_006191) SGK1(NM_005627) PDPK1(NM_031268)
mod-404	6	MTOR PRR5 MAPKAP1 RICTOR MAPKAP1 MLST8	MTOR(NM_004958) PRR5(NM_181333) MAPKAP1(NM_001006618) RICTOR(NM_152756) MAPKAP1(NM_001006619) MLST8(NM_001199175)
mod-405	4	EPB41 RAB8A EPB41 RAB10	EPB41(NM_001166005) RAB8A(NM_005370) EPB41(NM_004437) RAB10(NM_016131)
mod-406	9	PSMB1 PSMB3 PSMD6 PSMB5 PSMB2 POMP PSMB5 PSMB7 PSMA2	PSMB1(NM_002793) PSMB3(NM_002795) PSMD6(NM_014814) PSMB5(NM_001130725) PSMB2(NM_002794) POMP(NM_015932) PSMB5(NM_002797) PSMB7(NM_002799) PSMA2(NM_002787)
mod-407	6	STK4 RASSF3 STK3 SAV1 RASSF4 RASSF5	STK4(NM_006282) RASSF3(NM_178169) STK3(NM_006281) SAV1(NM_021818) RASSF4(NM_032023) RASSF5(NM_182663)
mod-408	3	CDC42BPB MYO18A CDC42BPA	CDC42BPB(NM_006035) MYO18A(NM_078471) CDC42BPA(NM_003607)
mod-409	4	USF1 PRKDC PARP1 XRCC5	USF1(NM_007122) PRKDC(NM_001081640) PARP1(NM_001618) XRCC5(NM_021141)
mod-410	4	RPTOR LAMTOR2 LAMTOR2 RRAGD	RPTOR(NM_001163034) LAMTOR2(NM_001145264) LAMTOR2(NM_014017) RRAGD(NM_021244)
mod-411	6	CUL1 SKP1 UBE2M NEDD8 FBXO11 FBXO11	CUL1(NM_003592) SKP1(NM_006930) UBE2M(NM_003969) NEDD8(NM_006156) FBXO11(NM_025133) FBXO11(NM_001190274)
mod-412	4	MARK4 YWHAH ARHGEF2 ARHGEF2	MARK4(NM_031417) YWHAH(NM_003405) ARHGEF2(NM_001162383) ARHGEF2(NM_004723)
mod-413	4	MAPK8 MAPK9 SSU72 MAPK9	MAPK8(NM_002750) MAPK9(NM_139068) SSU72(NM_014188) MAPK9(NM_002752)
mod-414	3	MDM2 CSNK1A1 CSNK1D	MDM2(NM_002392) CSNK1A1(NM_001892) CSNK1D(NM_139062)
mod-415	3	FOS SMAD2 ESF1	FOS(NM_005252) SMAD2(NM_001135937) ESF1(NM_016649)
mod-416	4	TBK1 FMR1 TBKBP1 FMR1	TBK1(NM_013254) FMR1(NM_001185076) TBKBP1(NM_014726) FMR1(NM_001185082)
mod-417	11	CNOT6L CNOT1 BTG2 CNOT6 CNOT7 TNRC6C EIF2C2 CNOT1 CNOT8 CNOT7 TNRC6A	CNOT6L(NM_144571) CNOT1(NM_016284) BTG2(NM_006763) CNOT6(NM_015455) CNOT7(NM_054026) TNRC6C(NM_001142640) EIF2C2(NM_001164623) CNOT1(NM_001265612) CNOT8(NM_004779) CNOT7(NM_013354) TNRC6A(NM_014494)
mod-418	3	MAP2K7 VRK2 MAP3K7	MAP2K7(NM_145185) VRK2(NM_001130483) MAP3K7(NM_145333)
mod-419	3	HEXDC TUBB4A RILPL2	HEXDC(NM_173620) TUBB4A(NM_006087) RILPL2(NM_145058)
mod-420	6	PPP2CB TAB1 TAB2 MAP3K7 MAP3K7 TAB3	PPP2CB(NM_001009552) TAB1(NM_006116) TAB2(NM_015093) MAP3K7(NM_145331) MAP3K7(NM_003188) TAB3(NM_152787)
mod-421	7	BBS2 BHMT BBS4 BBS1 BBS7 PAX2 BBIP1	BBS2(NM_031885) BHMT(NM_001713) BBS4(NM_033028) BBS1(NM_024649) BBS7(NM_176824) PAX2(NM_003988) BBIP1(NM_001195304)
mod-422	4	ATP6V1A ATP6V0A1 CTSD ATP6V0A1	ATP6V1A(NM_001690) ATP6V0A1(NM_001130020) CTSD(NM_001909) ATP6V0A1(NM_005177)
mod-423	4	NEK6 NEK9 NEK6 NEK7	NEK6(NM_001166167) NEK9(NM_033116) NEK6(NM_001166169) NEK7(NM_133494)
mod-424	3	RAN RCC1 RANBP3	RAN(NM_006325) RCC1(NM_001048195) RANBP3(NM_007322)
mod-425	4	PTP4A3 PRPSAP1 PTP4A3 PSPH	PTP4A3(NM_007079) PRPSAP1(NM_002766) PTP4A3(NM_032611) PSPH(NM_004577)
mod-426	7	WRAP73 PSMD2 PSMD3 PSMC5 PSMD6 PSMD6 PSMD5	WRAP73(NM_017818) PSMD2(NM_002808) PSMD3(NM_002809) PSMC5(NM_001199163) PSMD6(NM_001271780) PSMD6(NM_001271781) PSMD5(NM_001270427)
mod-427	4	YBX1 DDX5 DDX17 DDX17	YBX1(NM_004559) DDX5(NM_004396) DDX17(NM_001098504) DDX17(NM_006386)
mod-428	3	RBPMS RBFOX2 TOLLIP	RBPMS(NM_001008712) RBFOX2(NM_014309) TOLLIP(NM_019009)
mod-429	4	CDYL EHMT2 MIER1 EHMT2	CDYL(NM_004824) EHMT2(NM_025256) MIER1(NM_001077700) EHMT2(NM_006709)
mod-430	8	STK11 PARD3 PARD3 PARD3 PARD6A PARD6B PNMA1 PARD6A	STK11(NM_000455) PARD3(NM_001184787) PARD3(NM_001184791) PARD3(NM_001184792) PARD6A(NM_001037281) PARD6B(NM_032521) PNMA1(NM_006029) PARD6A(NM_016948)
mod-431	3	BUB1B ZWINT ZW10	BUB1B(NM_001211) ZWINT(NM_001005413) ZW10(NM_004724)
mod-432	3	BAZ1A SMARCA5 BAZ1B	BAZ1A(NM_013448) SMARCA5(NM_003601) BAZ1B(NM_032408)
mod-433	3	SOS1 RET GAB1	SOS1(NM_005633) RET(NM_020975) GAB1(NM_207123)
mod-434	3	FLNA PIK3R1 FLNB	FLNA(NM_001110556) PIK3R1(NM_181524) FLNB(NM_001164319)
mod-435	3	INPPL1 UBASH3B MCCC2	INPPL1(NM_001567) UBASH3B(NM_032873) MCCC2(NM_022132)
mod-436	4	DAB2 AP2A2 EPS15 DAB2	DAB2(NM_001244871) AP2A2(NM_012305) EPS15(NM_001159969) DAB2(NM_001343)
mod-437	3	FGFR2 KAL1 FGF2	FGFR2(NM_001144918) KAL1(NM_000216) FGF2(NM_002006)
mod-438	3	IKBKE UBA2 SAE1	IKBKE(NM_014002) UBA2(NM_005499) SAE1(NM_001145713)
mod-439	5	CEACAM6 CEACAM1 CEACAM5 CEACAM7 CEACAM1	CEACAM6(NM_002483) CEACAM1(NM_001184815) CEACAM5(NM_004363) CEACAM7(NM_006890) CEACAM1(NM_001205344)
mod-440	7	TGM2 APP APP TGFB1 APP THBS1 COL18A1	TGM2(NM_004613) APP(NM_001136130) APP(NM_000484) TGFB1(NM_000660) APP(NM_201413) THBS1(NM_003246) COL18A1(NM_130445)
mod-441	3	CDK7 MNAT1 CCNH	CDK7(NM_001799) MNAT1(NM_002431) CCNH(NM_001199189)
mod-442	3	FHL3 LNX1 AIMP2	FHL3(NM_004468) LNX1(NM_001126328) AIMP2(NM_006303)
mod-443	11	BAK1 BCL2L1 BAX MCL1 BAX BCL2L1 BCL2L11 BAX BID MCL1 MCL1	BAK1(NM_001188) BCL2L1(NM_001191) BAX(NM_138763) MCL1(NM_182763) BAX(NM_004324) BCL2L1(NM_138578) BCL2L11(NM_138625) BAX(NM_138761) BID(NM_197966) MCL1(NM_001197320) MCL1(NM_021960)
mod-444	6	BARD1 CHD3 TCERG1 SETDB1 LRIF1 GIT1	BARD1(NM_000465) CHD3(NM_001005273) TCERG1(NM_001040006) SETDB1(NM_012432) LRIF1(NM_018372) GIT1(NM_014030)
mod-445	6	CHD3 TCERG1 CHD3 LRIF1 SETDB1 BARD1	CHD3(NM_001005273) TCERG1(NM_006706) CHD3(NM_001005271) LRIF1(NM_018372) SETDB1(NM_012432) BARD1(NM_000465)
mod-446	9	PRKCI LLGL2 PARD3 PARD6A PARD6B LLGL1 PARD6G PARD3 PARD6A	PRKCI(NM_002740) LLGL2(NM_001031803) PARD3(NM_001184793) PARD6A(NM_001037281) PARD6B(NM_032521) LLGL1(NM_004140) PARD6G(NM_032510) PARD3(NM_001184792) PARD6A(NM_016948)
mod-447	4	APP MAPT GSK3A MAPT	APP(NM_001136131) MAPT(NM_001123067) GSK3A(NM_019884) MAPT(NM_001203252)
mod-448	4	APP APLP2 APBB3 APP	APP(NM_201414) APLP2(NM_001642) APBB3(NM_133173) APP(NM_001136129)
mod-449	7	APP APLP2 APP APBB3 APLP2 APLP2 APBB3	APP(NM_001204303) APLP2(NM_001142278) APP(NM_001136129) APBB3(NM_006051) APLP2(NM_001142276) APLP2(NM_001142277) APBB3(NM_133174)
mod-450	6	GRWD1 DTL CUL4B DDB1 CUL4A CUL4B	GRWD1(NM_031485) DTL(NM_016448) CUL4B(NM_001079872) DDB1(NM_001923) CUL4A(NM_003589) CUL4B(NM_003588)
mod-451	4	CAV1 UBE2M PCED1A PCED1A	CAV1(NM_001753) UBE2M(NM_003969) PCED1A(NM_001271168) PCED1A(NM_022760)
mod-452	6	COX6C COA3 TIMM21 COA1 NDUFB8 SURF1	COX6C(NM_004374) COA3(NM_001040431) TIMM21(NM_014177) COA1(NM_018224) NDUFB8(NM_005004) SURF1(NM_003172)
mod-453	6	ANAPC5 ANAPC5 BUB1B ANAPC1 ANAPC2 MED19	ANAPC5(NM_001137559) ANAPC5(NM_016237) BUB1B(NM_001211) ANAPC1(NM_022662) ANAPC2(NM_013366) MED19(NM_153450)
mod-454	3	ZNF207 BUB3 USP7	ZNF207(NM_001032293) BUB3(NM_001007793) USP7(NM_003470)
mod-455	4	BUB1 ZWINT CASC5 CASC5	BUB1(NM_004336) ZWINT(NM_001005413) CASC5(NM_144508) CASC5(NM_170589)
mod-456	3	SSBP4 LDB1 TRIM33	SSBP4(NM_001009998) LDB1(NM_003893) TRIM33(NM_015906)
mod-457	8	PSMD6 PSMD12 PSMC3 PSMD13 PSMD13 PSMD1 UCHL5 PSMD14	PSMD6(NM_014814) PSMD12(NM_174871) PSMC3(NM_002804) PSMD13(NM_002817) PSMD13(NM_175932) PSMD1(NM_002807) UCHL5(NM_015984) PSMD14(NM_005805)
mod-458	11	PSMA2 PSMA1 PSMB1 PSMB3 PSMB5 PSMD6 PSMB7 PSMB5 UCHL5 PSMB2 PSMB5	PSMA2(NM_002787) PSMA1(NM_002786) PSMB1(NM_002793) PSMB3(NM_002795) PSMB5(NM_002797) PSMD6(NM_014814) PSMB7(NM_002799) PSMB5(NM_001130725) UCHL5(NM_001199262) PSMB2(NM_002794) PSMB5(NM_001144932)
mod-459	3	PSMD6 PSMD3 IKBKE	PSMD6(NM_001271780) PSMD3(NM_002809) IKBKE(NM_001193322)
mod-460	4	CCNH CDK2 CDK2 RADIL	CCNH(NM_001239) CDK2(NM_001798) CDK2(NM_052827) RADIL(NM_018059)
mod-461	3	COPS2 WRAP73 GPS1	COPS2(NM_001143887) WRAP73(NM_017818) GPS1(NM_004127)
mod-462	6	SCHIP1 NOP58 SCG2 SCHIP1 IQCJ-SCHIP1 IQCJ-SCHIP1	SCHIP1(NM_001197109) NOP58(NM_015934) SCG2(NM_003469) SCHIP1(NM_001197108) IQCJ-SCHIP1(NM_001197113) IQCJ-SCHIP1(NM_001197114)
mod-463	4	NCOA6 MLL2 PAXIP1 ASH2L	NCOA6(NM_014071) MLL2(NM_003482) PAXIP1(NM_007349) ASH2L(NM_001105214)
mod-464	7	EXOSC3 CDK5RAP1 EXOSC5 EXOSC3 EXOSC1 EXOSC8 AICDA	EXOSC3(NM_016042) CDK5RAP1(NM_016082) EXOSC5(NM_020158) EXOSC3(NM_001002269) EXOSC1(NM_016046) EXOSC8(NM_181503) AICDA(NM_020661)
mod-465	6	NFKBIA RELB NFKB1 NFKB1 COMMD1 COMMD3	NFKBIA(NM_020529) RELB(NM_006509) NFKB1(NM_001165412) NFKB1(NM_003998) COMMD1(NM_152516) COMMD3(NM_012071)
mod-466	9	BBS2 BBIP1 BBS4 BBS5 PCM1 BBS9 BBS7 BBIP1 BBS1	BBS2(NM_031885) BBIP1(NM_001243783) BBS4(NM_033028) BBS5(NM_152384) PCM1(NM_006197) BBS9(NM_198428) BBS7(NM_176824) BBIP1(NM_001195304) BBS1(NM_024649)
mod-467	3	KIAA0408 ABI3 DTNBP1	KIAA0408(NM_014702) ABI3(NM_001135186) DTNBP1(NM_001271667)
mod-468	4	AMOTL2 KRT15 ABI2 KRT20	AMOTL2(NM_016201) KRT15(NM_002275) ABI2(NM_005759) KRT20(NM_019010)
mod-469	3	PLEKHA7 CDH1 KIFC3	PLEKHA7(NM_175058) CDH1(NM_004360) KIFC3(NM_005550)
mod-470	4	CYC1 UQCRC1 UQCRB UQCRB	CYC1(NM_001916) UQCRC1(NM_003365) UQCRB(NM_001199975) UQCRB(NM_001254752)
mod-471	6	EAF1 TFPT CDK9 ELL AFF4 ELL2	EAF1(NM_033083) TFPT(NM_013342) CDK9(NM_001261) ELL(NM_006532) AFF4(NM_014423) ELL2(NM_012081)
mod-472	6	RUVBL2 EPC1 MRGBP RUVBL1 EPC1 VPS72	RUVBL2(NM_006666) EPC1(NM_001272004) MRGBP(NM_018270) RUVBL1(NM_003707) EPC1(NM_025209) VPS72(NM_005997)
mod-473	15	HIST1H3H HIST1H4F RBBP4 HIST1H4A RBBP4 HIST4H4 HIST1H3D HIST1H3A HIST1H3C HIST1H3E HIST1H3B HIST1H4D HIST1H4L RBBP7 RBBP7	HIST1H3H(NM_003536) HIST1H4F(NM_003540) RBBP4(NM_001135255) HIST1H4A(NM_003538) RBBP4(NM_005610) HIST4H4(NM_175054) HIST1H3D(NM_003530) HIST1H3A(NM_003529) HIST1H3C(NM_003531) HIST1H3E(NM_003532) HIST1H3B(NM_003537) HIST1H4D(NM_003539) HIST1H4L(NM_003546) RBBP7(NM_001198719) RBBP7(NM_002893)
mod-474	4	MCM6 CCNA1 CDT1 ORC1	MCM6(NM_005915) CCNA1(NM_003914) CDT1(NM_030928) ORC1(NM_001190819)
mod-475	8	CTR9 MLL PAF1 LEO1 CDC73 MLL MLLT1 WDR61	CTR9(NM_014633) MLL(NM_001197104) PAF1(NM_019088) LEO1(NM_138792) CDC73(NM_024529) MLL(NM_005933) MLLT1(NM_005934) WDR61(NM_025234)
mod-476	4	UBE2H RNF166 MKRN3 TRIM5	UBE2H(NM_003344) RNF166(NM_001171816) MKRN3(NM_005664) TRIM5(NM_033034)
mod-477	6	RIPK1 TNFRSF1A SLC25A5 SLC25A6 LRRK2 TRADD	RIPK1(NM_003804) TNFRSF1A(NM_001065) SLC25A5(NM_001152) SLC25A6(NM_001636) LRRK2(NM_198578) TRADD(NM_003789)
mod-478	4	CDKN2A HSP90AA1 HSPA8 HSPA4	CDKN2A(NM_000077) HSP90AA1(NM_005348) HSPA8(NM_006597) HSPA4(NM_002154)
mod-479	4	PRKAB1 PRKAG1 PRKAG2 PRKAG2	PRKAB1(NM_006253) PRKAG1(NM_001206710) PRKAG2(NM_001040633) PRKAG2(NM_024429)
mod-480	9	GEMIN4 SNRPB SNRPB SMN2 SMN2 SNRPE SNRPD2 SNRPD1 SMN1	GEMIN4(NM_015721) SNRPB(NM_003091) SNRPB(NM_198216) SMN2(NM_022877) SMN2(NM_022875) SNRPE(NM_003094) SNRPD2(NM_004597) SNRPD1(NM_006938) SMN1(NM_000344)
mod-481	3	RSF1 TRIM33 SMARCA5	RSF1(NM_016578) TRIM33(NM_033020) SMARCA5(NM_003601)
mod-482	4	SMEK2 PPP4C PPP4R2 TIPRL	SMEK2(NM_020463) PPP4C(NM_002720) PPP4R2(NM_174907) TIPRL(NM_001031800)
mod-483	6	PPP2R1A PPP2R5D PPP2CB PPP2CA PPP2R1B MOB4	PPP2R1A(NM_014225) PPP2R5D(NM_001270476) PPP2CB(NM_001009552) PPP2CA(NM_002715) PPP2R1B(NM_002716) MOB4(NM_001100819)
mod-484	9	CCT3 PPP2R4 CCT2 PPP4C TCP1 IGBP1 PPP2R2D CCT5 CCT7	CCT3(NM_001008800) PPP2R4(NM_001193397) CCT2(NM_006431) PPP4C(NM_002720) TCP1(NM_030752) IGBP1(NM_001551) PPP2R2D(NM_018461) CCT5(NM_012073) CCT7(NM_006429)
mod-485	3	SMG8 UPF1 SMG9	SMG8(NM_018149) UPF1(NM_002911) SMG9(NM_019108)
mod-486	5	SNRPB PRPF4B SNRPB SNRPF PRPF6	SNRPB(NM_003091) PRPF4B(NM_003913) SNRPB(NM_198216) SNRPF(NM_003095) PRPF6(NM_012469)
mod-487	6	BCLAF1 EIF4A3 MAGOH THRAP3 CLK3 TRA2B	BCLAF1(NM_001077440) EIF4A3(NM_014740) MAGOH(NM_002370) THRAP3(NM_005119) CLK3(NM_001130028) TRA2B(NM_001243879)
mod-488	5	GABARAPL1 GABARAP NXF1 SRSF7 RBBP6	GABARAPL1(NM_031412) GABARAP(NM_007278) NXF1(NM_006362) SRSF7(NM_001031684) RBBP6(NM_018703)
mod-489	4	NCOA6 NPM1 PRMT2 RXRA	NCOA6(NM_014071) NPM1(NM_001037738) PRMT2(NM_001242864) RXRA(NM_002957)
mod-490	7	TUBB MAP3K14 CHUK IKBKB NFKBIB CLTC NFKBIE	TUBB(NM_178014) MAP3K14(NM_003954) CHUK(NM_001278) IKBKB(NM_001242778) NFKBIB(NM_002503) CLTC(NM_004859) NFKBIE(NM_004556)
mod-491	6	TBL1XR1 BCL6 NCOR1 HDAC5 NCOR1 HDAC3	TBL1XR1(NM_024665) BCL6(NM_001134738) NCOR1(NM_001190440) HDAC5(NM_005474) NCOR1(NM_006311) HDAC3(NM_003883)
mod-492	3	AHR ARNT NCOR2	AHR(NM_001621) ARNT(NM_178427) NCOR2(NM_006312)
mod-493	4	SPTAN1 SPTBN1 STAT1 STAT1	SPTAN1(NM_001130438) SPTBN1(NM_178313) STAT1(NM_007315) STAT1(NM_139266)
mod-494	3	ETV1 PRKDC XRCC5	ETV1(NM_001163147) PRKDC(NM_001081640) XRCC5(NM_021141)
mod-495	3	RICTOR PRR5 MAPKAP1	RICTOR(NM_152756) PRR5(NM_181333) MAPKAP1(NM_001006617)
mod-496	3	FZR1 CDC23 CDC26	FZR1(NM_016263) CDC23(NM_004661) CDC26(NM_139286)
mod-497	4	PIK3C3 UVRAG KIAA0226 KIAA0226	PIK3C3(NM_002647) UVRAG(NM_003369) KIAA0226(NM_001145642) KIAA0226(NM_014687)
mod-498	3	RBPJ NOTCH1 MAML1	RBPJ(NM_203283) NOTCH1(NM_017617) MAML1(NM_014757)
mod-499	4	NCOA2 DDX5 DDX17 DDX17	NCOA2(NM_006540) DDX5(NM_004396) DDX17(NM_001098504) DDX17(NM_006386)
mod-500	4	TAP2 TAP1 TAP2 TAPBP	TAP2(NM_000544) TAP1(NM_000593) TAP2(NM_018833) TAPBP(NM_172208)
mod-501	3	FBLN5 EFEMP2 ELN	FBLN5(NM_006329) EFEMP2(NM_016938) ELN(NM_000501)
mod-502	4	CRK ABL2 CASS4 ABL2	CRK(NM_016823) ABL2(NM_001168239) CASS4(NM_001164115) ABL2(NM_005158)
mod-503	3	SNX18 GRB2 SOS2	SNX18(NM_001145427) GRB2(NM_203506) SOS2(NM_006939)
mod-504	3	ACTR3B ARPC4-TTLL3 ARPC5L	ACTR3B(NM_020445) ARPC4-TTLL3(NM_001198793) ARPC5L(NM_030978)
mod-505	6	CDKN1B CCNB1 CDK1 CDK1 CCNA2 PKMYT1	CDKN1B(NM_004064) CCNB1(NM_031966) CDK1(NM_001786) CDK1(NM_033379) CCNA2(NM_001237) PKMYT1(NM_001258451)
mod-506	7	HSP90AA1 PRKACB PRKACB PRKACB PRKACA DYRK1A AKAP5	HSP90AA1(NM_001017963) PRKACB(NM_001242857) PRKACB(NM_001242859) PRKACB(NM_001242858) PRKACA(NM_002730) DYRK1A(NM_130436) AKAP5(NM_004857)
mod-507	3	SLX4 PLK1 ERCC4	SLX4(NM_032444) PLK1(NM_005030) ERCC4(NM_005236)
mod-508	8	EZH2 CUL4B DDB1 EZH2 SUZ12 EZH2 EED EZH2	EZH2(NM_001203247) CUL4B(NM_001079872) DDB1(NM_001923) EZH2(NM_004456) SUZ12(NM_015355) EZH2(NM_001203248) EED(NM_152991) EZH2(NM_152998)
mod-509	3	PAN2 TNRC6C PAN3	PAN2(NM_001166279) TNRC6C(NM_001142640) PAN3(NM_175854)
mod-510	3	UBE2M NEDD8 CAV1	UBE2M(NM_003969) NEDD8(NM_006156) CAV1(NM_001753)
mod-511	3	PTEN PXN PTK2	PTEN(NM_000314) PXN(NM_001243756) PTK2(NM_001199649)
mod-512	4	CRK INPPL1 UBASH3B BCAR1	CRK(NM_016823) INPPL1(NM_001567) UBASH3B(NM_032873) BCAR1(NM_001170717)
mod-513	4	NUP98 NUP133 NUP107 NUP98	NUP98(NM_139132) NUP133(NM_018230) NUP107(NM_020401) NUP98(NM_016320)
mod-514	4	FANCF FANCG FANCE FANCA	FANCF(NM_022725) FANCG(NM_004629) FANCE(NM_021922) FANCA(NM_001018112)
mod-515	6	SFR1 DTNBP1 BLOC1S6 BLOC1S2 BLOC1S5 DTNBP1	SFR1(NM_001002759) DTNBP1(NM_183040) BLOC1S6(NM_012388) BLOC1S2(NM_173809) BLOC1S5(NM_201280) DTNBP1(NM_032122)
mod-516	6	BBS2 HSCB BBS4 BBS1 BBS7 ALDOB	BBS2(NM_031885) HSCB(NM_172002) BBS4(NM_033028) BBS1(NM_024649) BBS7(NM_176824) ALDOB(NM_000035)
mod-517	5	BBS10 TCP1 CCT2 DOCK5 CCT3	BBS10(NM_024685) TCP1(NM_030752) CCT2(NM_006431) DOCK5(NM_024940) CCT3(NM_001008800)
mod-518	3	DDX20 HDAC11 DICER1	DDX20(NM_007204) HDAC11(NM_024827) DICER1(NM_001195573)
mod-519	3	DISC1 CEP63 PCNXL4	DISC1(NM_001164539) CEP63(NM_001042383) PCNXL4(NM_022495)
mod-520	6	MAGOH SRSF6 EIF4A3 CASC3 THRAP3 SRSF4	MAGOH(NM_002370) SRSF6(NM_006275) EIF4A3(NM_014740) CASC3(NM_007359) THRAP3(NM_005119) SRSF4(NM_005626)
mod-521	3	DEGS1 MOB1A TSSC1	DEGS1(NM_003676) MOB1A(NM_018221) TSSC1(NM_003310)
mod-522	4	TIMM21 COX4I1 COA3 COX6A2	TIMM21(NM_014177) COX4I1(NM_001861) COA3(NM_001040431) COX6A2(NM_005205)
mod-523	4	MAPK9 MAPK8 SSU72 MAPK9	MAPK9(NM_139070) MAPK8(NM_002750) SSU72(NM_014188) MAPK9(NM_002752)
mod-524	7	PPP2CB PPP2R2A ANKLE2 PPP2R1A PPP2CA PPP2R5C PPP2R5C	PPP2CB(NM_001009552) PPP2R2A(NM_002717) ANKLE2(NM_015114) PPP2R1A(NM_014225) PPP2CA(NM_002715) PPP2R5C(NM_001161725) PPP2R5C(NM_001161726)
mod-525	3	RPS9 RPS18 VCAM1	RPS9(NM_001013) RPS18(NM_022551) VCAM1(NM_001078)
mod-526	4	STAU1 MAP3K14 RPL10 RPL10	STAU1(NM_017453) MAP3K14(NM_003954) RPL10(NM_001256577) RPL10(NM_006013)
mod-527	5	BRD8 EP400 MRGBP BRD8 RUVBL1	BRD8(NM_001164326) EP400(NM_015409) MRGBP(NM_018270) BRD8(NM_006696) RUVBL1(NM_003707)
mod-528	6	TRIM33 RSF1 SMARCA5 BAZ1B BAZ2A TRIM33	TRIM33(NM_015906) RSF1(NM_016578) SMARCA5(NM_003601) BAZ1B(NM_032408) BAZ2A(NM_013449) TRIM33(NM_033020)
mod-529	3	SIAH2 NCOR1 AR	SIAH2(NM_005067) NCOR1(NM_001190440) AR(NM_001011645)
mod-530	3	MED10 CDK8 MED24	MED10(NM_032286) CDK8(NM_001260) MED24(NM_014815)
mod-531	4	TTN OBSCN DNAJB5 OBSCN	TTN(NM_133432) OBSCN(NM_001271223) DNAJB5(NM_012266) OBSCN(NM_001098623)
mod-532	5	LAMTOR3 LAMTOR2 LAMTOR1 RRAGB RRAGB	LAMTOR3(NM_001243736) LAMTOR2(NM_001145264) LAMTOR1(NM_017907) RRAGB(NM_006064) RRAGB(NM_016656)
mod-533	8	PSMB3 PSMB2 PSMB7 UCHL5 PSMB1 PSMA1 PSMB2 PSMB5	PSMB3(NM_002795) PSMB2(NM_001199780) PSMB7(NM_002799) UCHL5(NM_001199262) PSMB1(NM_002793) PSMA1(NM_002786) PSMB2(NM_002794) PSMB5(NM_001144932)
mod-534	9	LSM2 PRPF4 NAA38 LSM7 LSM6 USP15 LSM4 SART3 USP4	LSM2(NM_021177) PRPF4(NM_001244926) NAA38(NM_016200) LSM7(NM_016199) LSM6(NM_007080) USP15(NM_006313) LSM4(NM_012321) SART3(NM_014706) USP4(NM_001251877)
mod-535	7	DYRK1A PRKACB HSP90AA1 PRKACB PRKACB PRKACA PRKAR2B	DYRK1A(NM_130436) PRKACB(NM_001242857) HSP90AA1(NM_001017963) PRKACB(NM_001242859) PRKACB(NM_001242858) PRKACA(NM_002730) PRKAR2B(NM_002736)
mod-536	4	PA2G4 SGK1 PDPK1 SGK1	PA2G4(NM_006191) SGK1(NM_001143678) PDPK1(NM_031268) SGK1(NM_001143676)
mod-537	8	NCOR1 NCOR2 NCOR1 HDAC7 HDAC7 HDAC3 NCOR2 NCOR2	NCOR1(NM_001190440) NCOR2(NM_006312) NCOR1(NM_006311) HDAC7(NM_001098416) HDAC7(NM_015401) HDAC3(NM_003883) NCOR2(NM_001077261) NCOR2(NM_001206654)
mod-538	4	CYC1 UQCRC1 UQCRB UQCR10	CYC1(NM_001916) UQCRC1(NM_003365) UQCRB(NM_006294) UQCR10(NM_013387)
mod-539	4	RUVBL1 C2orf44 RUVBL2 MRGBP	RUVBL1(NM_003707) C2orf44(NM_025203) RUVBL2(NM_006666) MRGBP(NM_018270)
mod-540	6	SPTAN1 NFKB1 SPTAN1 SPTAN1 SPTBN1 STAT1	SPTAN1(NM_001130438) NFKB1(NM_001165412) SPTAN1(NM_001195532) SPTAN1(NM_003127) SPTBN1(NM_178313) STAT1(NM_007315)
mod-541	8	PRKCI PRKCZ PARD6A PARD6B PARD6G PRKCZ PARD6A LLGL2	PRKCI(NM_002740) PRKCZ(NM_001242874) PARD6A(NM_001037281) PARD6B(NM_032521) PARD6G(NM_032510) PRKCZ(NM_002744) PARD6A(NM_016948) LLGL2(NM_004524)
mod-542	6	SNRPE GEMIN2 SNRPF SNRPD1 GEMIN2 SNRPB	SNRPE(NM_003094) GEMIN2(NM_001009182) SNRPF(NM_003095) SNRPD1(NM_006938) GEMIN2(NM_001009183) SNRPB(NM_198216)
mod-543	3	PDCD6 MAP1LC3A PEF1	PDCD6(NM_001267558) MAP1LC3A(NM_032514) PEF1(NM_012392)
mod-544	4	UPF1 SMG1 SMG9 EEF2	UPF1(NM_002911) SMG1(NM_015092) SMG9(NM_019108) EEF2(NM_001961)
mod-545	4	SNRPA SFPQ PTBP1 GABARAP	SNRPA(NM_004596) SFPQ(NM_005066) PTBP1(NM_002819) GABARAP(NM_007278)
mod-546	4	GABARAPL1 BRIX1 GABARAP DHX9	GABARAPL1(NM_031412) BRIX1(NM_018321) GABARAP(NM_007278) DHX9(NM_001357)
mod-547	3	NFKBIE PPP6R2 PPP6C	NFKBIE(NM_004556) PPP6R2(NM_001242899) PPP6C(NM_001123369)
mod-548	4	PPP5C HSP90AA1 HSPA8 CHORDC1	PPP5C(NM_006247) HSP90AA1(NM_005348) HSPA8(NM_006597) CHORDC1(NM_012124)
mod-549	3	CYP2C8 LONP1 MAST1	CYP2C8(NM_000770) LONP1(NM_004793) MAST1(NM_014975)
mod-550	7	A2M PRDX2 IFIT5 MAST1 ECSIT CDC37 APOE	A2M(NM_000014) PRDX2(NM_005809) IFIT5(NM_012420) MAST1(NM_014975) ECSIT(NM_016581) CDC37(NM_007065) APOE(NM_000041)
mod-551	3	MOB4 MED31 MED10	MOB4(NM_001100819) MED31(NM_016060) MED10(NM_032286)
mod-552	12	MOB4 PPP2CB CCT5 CCT3 CCT3 TCP1 PPP4C STK24 TCP1 STRN3 IGBP1 CCT4	MOB4(NM_015387) PPP2CB(NM_001009552) CCT5(NM_012073) CCT3(NM_005998) CCT3(NM_001008800) TCP1(NM_001008897) PPP4C(NM_002720) STK24(NM_003576) TCP1(NM_030752) STRN3(NM_001083893) IGBP1(NM_001551) CCT4(NM_006430)
mod-553	4	FN1 PICALM FN1 PELI2	FN1(NM_212474) PICALM(NM_001008660) FN1(NM_212478) PELI2(NM_021255)
mod-554	5	RPS16 RPL26 MTOR MAPKAP1 RICTOR	RPS16(NM_001020) RPL26(NM_000987) MTOR(NM_004958) MAPKAP1(NM_001006618) RICTOR(NM_152756)
mod-555	5	TBK1 MAVS IKBKG CALCOCO2 MTPAP	TBK1(NM_013254) MAVS(NM_020746) IKBKG(NM_001145255) CALCOCO2(NM_001261393) MTPAP(NM_018109)
mod-556	7	RTN4 RTN3 RTN4 RTN3 RTN3 RTN4 RAB33A	RTN4(NM_007008) RTN3(NM_201428) RTN4(NM_207521) RTN3(NM_201429) RTN3(NM_001265589) RTN4(NM_020532) RAB33A(NM_004794)
mod-557	3	NME3 NME1 NME1-NME2	NME3(NM_002513) NME1(NM_000269) NME1-NME2(NM_001018136)
mod-558	3	DDX3X EIF3H EIF3D	DDX3X(NM_001356) EIF3H(NM_003756) EIF3D(NM_003753)
mod-559	4	EPB41 RAB8A RAB10 EPB41	EPB41(NM_001166006) RAB8A(NM_005370) RAB10(NM_016131) EPB41(NM_001166005)
mod-560	3	SIRT1 MTOR RPTOR	SIRT1(NM_012238) MTOR(NM_004958) RPTOR(NM_020761)
mod-561	4	CSNK2B FBXL15 BHLHE40 PPP2R5E	CSNK2B(NM_001320) FBXL15(NM_024326) BHLHE40(NM_003670) PPP2R5E(NM_006246)
mod-562	7	ATM TP53BP1 RNF8 BRCA1 RNF8 TP53BP1 MDC1	ATM(NM_000051) TP53BP1(NM_005657) RNF8(NM_003958) BRCA1(NM_007300) RNF8(NM_183078) TP53BP1(NM_001141980) MDC1(NM_014641)
mod-563	4	HDGF EXOSC10 SSRP1 HDGF	HDGF(NM_004494) EXOSC10(NM_001001998) SSRP1(NM_003146) HDGF(NM_001126051)
mod-564	6	USP49 PPP6R3 ANKRD28 PPP6C PPP6R3 PPP6R1	USP49(NM_018561) PPP6R3(NM_001164163) ANKRD28(NM_015199) PPP6C(NM_002721) PPP6R3(NM_001164161) PPP6R1(NM_014931)
mod-565	3	FOXO1 CDK1 CCNB1	FOXO1(NM_002015) CDK1(NM_001786) CCNB1(NM_031966)
mod-566	7	DYRK1A PRKACA PRKACB PRKACB PRKAR2A PRKACB PRKACA	DYRK1A(NM_130436) PRKACA(NM_207518) PRKACB(NM_001242857) PRKACB(NM_001242859) PRKAR2A(NM_004157) PRKACB(NM_001242861) PRKACA(NM_002730)
mod-567	3	ZBTB8A ZNF408 CEP70	ZBTB8A(NM_001040441) ZNF408(NM_001184751) CEP70(NM_024491)
mod-568	8	CDK9 CCNT2 MLLT3 AFF4 CCNT2 ELL2 CCNT1 MLLT1	CDK9(NM_001261) CCNT2(NM_001241) MLLT3(NM_004529) AFF4(NM_014423) CCNT2(NM_058241) ELL2(NM_012081) CCNT1(NM_001240) MLLT1(NM_005934)
mod-569	19	PSMD2 PSMD13 PSMD13 PSMD7 PSMC3 PSMC5 PSMD1 PSMD1 PSMD10 PSMC4 PSMC4 PSMD10 PSMC2 PSMC2 PSMD5 PSMC6 PSMD5 PSMC1 CAPN3	PSMD2(NM_002808) PSMD13(NM_002817) PSMD13(NM_175932) PSMD7(NM_002811) PSMC3(NM_002804) PSMC5(NM_001199163) PSMD1(NM_001191037) PSMD1(NM_002807) PSMD10(NM_002814) PSMC4(NM_006503) PSMC4(NM_153001) PSMD10(NM_170750) PSMC2(NM_001204453) PSMC2(NM_002803) PSMD5(NM_005047) PSMC6(NM_002806) PSMD5(NM_001270427) PSMC1(NM_002802) CAPN3(NM_173088)
mod-570	6	PSMD6 TXNL1 PSMD14 UCHL5 USP14 PSMD12	PSMD6(NM_014814) TXNL1(NM_004786) PSMD14(NM_005805) UCHL5(NM_015984) USP14(NM_005151) PSMD12(NM_002816)
mod-571	4	UBE2V1 UBE2N RNF11 TMEM189-UBE2V1	UBE2V1(NM_001257396) UBE2N(NM_003348) RNF11(NM_014372) TMEM189-UBE2V1(NM_199203)
mod-572	5	FTSJ1 PSMA6 PSMA2 PSMA3 PSMA3	FTSJ1(NM_012280) PSMA6(NM_002791) PSMA2(NM_002787) PSMA3(NM_002788) PSMA3(NM_152132)
mod-573	7	BAX BCL2L11 BCL2L1 MCL1 BCL2L11 BAX BID	BAX(NM_004324) BCL2L11(NM_001204106) BCL2L1(NM_138578) MCL1(NM_001197320) BCL2L11(NM_138625) BAX(NM_138761) BID(NM_197966)
mod-574	8	BAX BCL2L11 BAX MCL1 MCL1 BCL2L1 BCL2L11 BID	BAX(NM_004324) BCL2L11(NM_138622) BAX(NM_138761) MCL1(NM_001197320) MCL1(NM_021960) BCL2L1(NM_001191) BCL2L11(NM_138625) BID(NM_197966)
mod-575	7	TGM2 APP TGFB1 THBS1 COL18A1 APP APP	TGM2(NM_004613) APP(NM_201414) TGFB1(NM_000660) THBS1(NM_003246) COL18A1(NM_130445) APP(NM_000484) APP(NM_201413)
mod-576	10	APLP1 APP APLP1 APLP2 APLP2 APLP2 APLP2 APP APBB3 APBB1	APLP1(NM_005166) APP(NM_001204303) APLP1(NM_001024807) APLP2(NM_001142277) APLP2(NM_001142278) APLP2(NM_001243299) APLP2(NM_001642) APP(NM_001136129) APBB3(NM_006051) APBB1(NM_001257325)
mod-577	4	CHD3 TXNDC9 SRRT GIT1	CHD3(NM_001005273) TXNDC9(NM_005783) SRRT(NM_015908) GIT1(NM_014030)
mod-578	6	BARD1 CHD3 TCERG1 TCERG1 SETDB1 CHD3	BARD1(NM_000465) CHD3(NM_005852) TCERG1(NM_001040006) TCERG1(NM_006706) SETDB1(NM_012432) CHD3(NM_001005273)
mod-579	6	SETDB1 BARD1 TCERG1 PIAS4 LRIF1 SETDB1	SETDB1(NM_001145415) BARD1(NM_000465) TCERG1(NM_006706) PIAS4(NM_015897) LRIF1(NM_018372) SETDB1(NM_012432)
mod-580	5	PARD3 CCDC88A YWHAH PARD3 CCDC88A	PARD3(NM_001184794) CCDC88A(NM_001135597) YWHAH(NM_003405) PARD3(NM_001184790) CCDC88A(NM_001254943)
mod-581	4	AXIN1 TNKS2 AXIN1 AXIN2	AXIN1(NM_181050) TNKS2(NM_025235) AXIN1(NM_003502) AXIN2(NM_004655)
mod-582	3	LRSAM1 TSG101 VPS11	LRSAM1(NM_001190723) TSG101(NM_006292) VPS11(NM_021729)
mod-583	3	UBE2N SIAH1 UBE2V2	UBE2N(NM_003348) SIAH1(NM_001006610) UBE2V2(NM_003350)
mod-584	3	MARK2 YWHAE MARK3	MARK2(NM_004954) YWHAE(NM_006761) MARK3(NM_001128921)
mod-585	8	PLCG1 HCK PLCG1 HCK HCK FLT1 FLT1 CRKL	PLCG1(NM_002660) HCK(NM_001172130) PLCG1(NM_182811) HCK(NM_001172131) HCK(NM_002110) FLT1(NM_001160030) FLT1(NM_002019) CRKL(NM_005207)
mod-586	4	BRCC3 SHMT2 BRE SHMT2	BRCC3(NM_001018055) SHMT2(NM_001166356) BRE(NM_001261840) SHMT2(NM_005412)
mod-587	4	RUVBL2 BRD8 MRGBP RUVBL1	RUVBL2(NM_006666) BRD8(NM_139199) MRGBP(NM_018270) RUVBL1(NM_003707)
mod-588	3	RUVBL1 TELO2 MTOR	RUVBL1(NM_003707) TELO2(NM_016111) MTOR(NM_004958)
mod-589	4	TAF10 TAF4 KAT2A TBP	TAF10(NM_006284) TAF4(NM_003185) KAT2A(NM_021078) TBP(NM_003194)
mod-590	3	C16orf87 HDAC1 HDAC2	C16orf87(NM_001001436) HDAC1(NM_004964) HDAC2(NM_001527)
mod-591	4	ORC4 ORC5 ORC5 ORC2	ORC4(NM_001190882) ORC5(NM_181747) ORC5(NM_002553) ORC2(NM_006190)
mod-592	4	CRKL PTPN11 FLT1 HCK	CRKL(NM_005207) PTPN11(NM_080601) FLT1(NM_001160030) HCK(NM_001172131)
mod-593	3	LIG3 PNKP XRCC1	LIG3(NM_002311) PNKP(NM_007254) XRCC1(NM_006297)
mod-594	6	BAX BCL2L11 BAX MCL1 BCL2L11 BCL2L11	BAX(NM_004324) BCL2L11(NM_006538) BAX(NM_138761) MCL1(NM_001197320) BCL2L11(NM_138623) BCL2L11(NM_138625)
mod-595	5	RTN4 RTN3 RTN4 RAB33A RTN3	RTN4(NM_007008) RTN3(NM_001265590) RTN4(NM_020532) RAB33A(NM_004794) RTN3(NM_006054)
mod-596	4	RICTOR MAPKAP1 MTOR PRR5	RICTOR(NM_152756) MAPKAP1(NM_001006617) MTOR(NM_004958) PRR5(NM_001198721)
mod-597	4	SIRT1 DNMT3B DNMT1 EZH2	SIRT1(NM_012238) DNMT3B(NM_001207055) DNMT1(NM_001130823) EZH2(NM_001203248)
mod-598	4	DNMT1 SUZ12 EZH2 DNMT3B	DNMT1(NM_001130823) SUZ12(NM_015355) EZH2(NM_152998) DNMT3B(NM_006892)
mod-599	10	TNRC6C CNOT1 CNOT6L CNOT6 TNRC6C EIF2C2 CNOT8 CNOT7 TNRC6A CNOT1	TNRC6C(NM_018996) CNOT1(NM_001265612) CNOT6L(NM_144571) CNOT6(NM_015455) TNRC6C(NM_001142640) EIF2C2(NM_001164623) CNOT8(NM_004779) CNOT7(NM_013354) TNRC6A(NM_014494) CNOT1(NM_016284)
mod-600	7	APLP2 SPON1 APLP1 APP APLP1 APLP2 APLP2	APLP2(NM_001642) SPON1(NM_006108) APLP1(NM_005166) APP(NM_001204303) APLP1(NM_001024807) APLP2(NM_001142277) APLP2(NM_001243299)
mod-601	10	APP APLP2 APLP2 APBB1 APBB1 APBB3 APBB2 APP APLP2 APP	APP(NM_201414) APLP2(NM_001142276) APLP2(NM_001142277) APBB1(NM_001257323) APBB1(NM_145689) APBB3(NM_006051) APBB2(NM_173075) APP(NM_001204303) APLP2(NM_001642) APP(NM_001136129)
mod-602	3	NF1 TIRAP APP	NF1(NM_000267) TIRAP(NM_001039661) APP(NM_001136016)
mod-603	3	NSF SCFD1 GOSR1	NSF(NM_006178) SCFD1(NM_016106) GOSR1(NM_004871)
mod-604	5	APOE GCDH CDC37 PSEN1 ECSIT	APOE(NM_000041) GCDH(NM_013976) CDC37(NM_007065) PSEN1(NM_007318) ECSIT(NM_016581)
mod-605	3	ATG12 ATG5 EXOC4	ATG12(NM_004707) ATG5(NM_004849) EXOC4(NM_021807)
mod-606	6	BBS7 EXOC7 BBS2 ACY1 BBS4 BBS1	BBS7(NM_176824) EXOC7(NM_015219) BBS2(NM_031885) ACY1(NM_001198898) BBS4(NM_033028) BBS1(NM_024649)
mod-607	4	KAL1 FGFR1 FGF2 FGFR1	KAL1(NM_000216) FGFR1(NM_001174067) FGF2(NM_002006) FGFR1(NM_023106)
mod-608	3	SMARCA5 BAZ1B POLR1B	SMARCA5(NM_003601) BAZ1B(NM_032408) POLR1B(NM_001137604)
mod-609	10	PSMA6 PSMA1 PSMA3 PSMA4 PSMA3 PSMB5 PSMA2 PSMB3 PSMA1 PSMB7	PSMA6(NM_002791) PSMA1(NM_002786) PSMA3(NM_002788) PSMA4(NM_001102668) PSMA3(NM_152132) PSMB5(NM_001144932) PSMA2(NM_002787) PSMB3(NM_002795) PSMA1(NM_148976) PSMB7(NM_002799)
mod-610	3	CDK5RAP3 PRKAB1 UFM1	CDK5RAP3(NM_176096) PRKAB1(NM_006253) UFM1(NM_016617)
mod-611	3	MCC VDAC1 TPM3	MCC(NM_002387) VDAC1(NM_003374) TPM3(NM_001043352)
mod-612	4	CLIP4 DST DST TULP3	CLIP4(NM_024692) DST(NM_001723) DST(NM_015548) TULP3(NM_001160408)
mod-613	4	MAP3K14 RPL5 RPS23 DCC	MAP3K14(NM_003954) RPL5(NM_000969) RPS23(NM_001025) DCC(NM_005215)
mod-614	3	NSMAF MAP1LC3C NEK9	NSMAF(NM_001144772) MAP1LC3C(NM_001004343) NEK9(NM_033116)
mod-615	4	FN1 CLNS1A PRMT5 FN1	FN1(NM_212482) CLNS1A(NM_001293) PRMT5(NM_001039619) FN1(NM_212478)
mod-616	4	NOA1 NDUFS3 NDUFV2 NDUFA9	NOA1(NM_032313) NDUFS3(NM_004551) NDUFV2(NM_021074) NDUFA9(NM_005002)
mod-617	6	PPP2R1B CSNK2B PPP2R5D PPP2R5D PPP2R1B PPP2R5A	PPP2R1B(NM_181700) CSNK2B(NM_001320) PPP2R5D(NM_180977) PPP2R5D(NM_180976) PPP2R1B(NM_181699) PPP2R5A(NM_001199756)
mod-618	9	TCP1 CCT2 STK24 TCP1 DOCK5 STRN3 STRN4 CCT5 CCT3	TCP1(NM_001008897) CCT2(NM_001198842) STK24(NM_003576) TCP1(NM_030752) DOCK5(NM_024940) STRN3(NM_001083893) STRN4(NM_013403) CCT5(NM_012073) CCT3(NM_001008800)
mod-619	5	ARRB1 ARRB2 RPL7A ARRB2 RBM10	ARRB1(NM_020251) ARRB2(NM_001257331) RPL7A(NM_000972) ARRB2(NM_001257328) RBM10(NM_001204468)
mod-620	8	GEMIN4 GEMIN5 SNRPE SNRPD1 SMN2 SMN2 SNRPB SNRPB	GEMIN4(NM_015721) GEMIN5(NM_015465) SNRPE(NM_003094) SNRPD1(NM_006938) SMN2(NM_022877) SMN2(NM_022875) SNRPB(NM_003091) SNRPB(NM_198216)
mod-621	4	EFTUD2 PRPF4B SNRNP40 PRPF8	EFTUD2(NM_001142605) PRPF4B(NM_003913) SNRNP40(NM_004814) PRPF8(NM_006445)
mod-622	5	MAP3K3 MAP2K5 MAP3K3 MAP2K5 MAP3K2	MAP3K3(NM_203351) MAP2K5(NM_001206804) MAP3K3(NM_002401) MAP2K5(NM_145160) MAP3K2(NM_006609)
mod-623	4	PRPF4 USP4 LSM7 MEPCE	PRPF4(NM_001244926) USP4(NM_003363) LSM7(NM_016199) MEPCE(NM_019606)
mod-624	4	MAPK10 MAPK9 MAPK10 WDR62	MAPK10(NM_138982) MAPK9(NM_002752) MAPK10(NM_138980) WDR62(NM_001083961)
mod-625	11	SMARCA4 ARID2 SMARCA4 SMARCC2 SMARCA4 SMARCC2 SMARCD1 ARID1A SMARCD1 PBRM1 ARID1A	SMARCA4(NM_001128845) ARID2(NM_152641) SMARCA4(NM_001128849) SMARCC2(NM_139067) SMARCA4(NM_001128847) SMARCC2(NM_003075) SMARCD1(NM_003076) ARID1A(NM_139135) SMARCD1(NM_139071) PBRM1(NM_018313) ARID1A(NM_006015)
mod-626	3	TBK1 TICAM1 TANK	TBK1(NM_013254) TICAM1(NM_182919) TANK(NM_133484)
mod-627	4	COX5A COX6A2 COA3 COX4I1	COX5A(NM_004255) COX6A2(NM_005205) COA3(NM_001040431) COX4I1(NM_001861)
mod-628	5	PSMD7 PSMD10 PSMC4 PSMC2 UCHL5	PSMD7(NM_002811) PSMD10(NM_002814) PSMC4(NM_006503) PSMC2(NM_001204453) UCHL5(NM_015984)
mod-629	7	PSMD2 PSMD6 PSMD6 PSMD14 USP14 PSMD12 PSMD5	PSMD2(NM_002808) PSMD6(NM_014814) PSMD6(NM_001271780) PSMD14(NM_005805) USP14(NM_005151) PSMD12(NM_002816) PSMD5(NM_001270427)
mod-630	6	DOM3Z EXOSC10 EXOSC10 EXOSC7 EXOSC1 EXOSC8	DOM3Z(NM_005510) EXOSC10(NM_002685) EXOSC10(NM_001001998) EXOSC7(NM_015004) EXOSC1(NM_016046) EXOSC8(NM_181503)
mod-631	4	A2M CYP2C8 APOE MAST1	A2M(NM_000014) CYP2C8(NM_000770) APOE(NM_000041) MAST1(NM_014975)
mod-632	8	RBX1 EZH2 CUL4B EZH2 SUZ12 EZH2 EZH2 DDB1	RBX1(NM_014248) EZH2(NM_001203247) CUL4B(NM_001079872) EZH2(NM_004456) SUZ12(NM_015355) EZH2(NM_001203248) EZH2(NM_152998) DDB1(NM_001923)
mod-633	4	PAK1 GIT1 ARHGEF7 ARHGEF7	PAK1(NM_002576) GIT1(NM_001085454) ARHGEF7(NM_001113511) ARHGEF7(NM_001113512)
mod-634	4	CDC73 UBE2A WDR61 UBE2B	CDC73(NM_024529) UBE2A(NM_181777) WDR61(NM_025234) UBE2B(NM_003337)
mod-635	4	MED23 CDK19 MED10 MED13	MED23(NM_015979) CDK19(NM_015076) MED10(NM_032286) MED13(NM_005121)
mod-636	3	FNTA PTP4A3 FNTB	FNTA(NM_002027) PTP4A3(NM_007079) FNTB(NM_002028)
mod-637	7	AKAP5 PRKACB DYRK1A PRKACB PRKACB PRKACA PRKAR2B	AKAP5(NM_004857) PRKACB(NM_001242861) DYRK1A(NM_130436) PRKACB(NM_001242857) PRKACB(NM_001242858) PRKACA(NM_002730) PRKAR2B(NM_002736)
mod-638	4	MAP1LC3A MAP1LC3B PRKDC PEF1	MAP1LC3A(NM_032514) MAP1LC3B(NM_022818) PRKDC(NM_001081640) PEF1(NM_012392)
mod-639	3	CBX2 HIST1H4B NPM1	CBX2(NM_005189) HIST1H4B(NM_003544) NPM1(NM_001037738)
mod-640	4	KRT15 EXOC8 USHBP1 KRT19	KRT15(NM_002275) EXOC8(NM_175876) USHBP1(NM_031941) KRT19(NM_002276)
mod-641	4	TOMM20 FEZ1 KIAA1377 FEZ1	TOMM20(NM_014765) FEZ1(NM_005103) KIAA1377(NM_020802) FEZ1(NM_022549)
mod-642	8	VCP VCPIP1 UBXN8 UFD1L FAF1 NPLOC4 UFD1L UBXN10	VCP(NM_007126) VCPIP1(NM_025054) UBXN8(NM_005671) UFD1L(NM_001035247) FAF1(NM_007051) NPLOC4(NM_017921) UFD1L(NM_005659) UBXN10(NM_152376)
mod-643	3	POLE2 POLE POLE3	POLE2(NM_001197331) POLE(NM_006231) POLE3(NM_017443)
mod-644	4	YWHAG CLK3 THRAP3 CLK3	YWHAG(NM_012479) CLK3(NM_003992) THRAP3(NM_005119) CLK3(NM_001130028)
mod-645	3	ATP5J2 ATP5F1 VHL	ATP5J2(NM_001039178) ATP5F1(NM_001688) VHL(NM_198156)
mod-646	3	MCC PGRMC1 SFXN1	MCC(NM_001085377) PGRMC1(NM_006667) SFXN1(NM_022754)
mod-647	5	PRKACB AKAP9 PRKACB PRKACA AKAP11	PRKACB(NM_001242859) AKAP9(NM_147185) PRKACB(NM_001242858) PRKACA(NM_002730) AKAP11(NM_016248)
mod-648	4	PRKACB PRKACA PRKAR2A PRKACB	PRKACB(NM_001242862) PRKACA(NM_002730) PRKAR2A(NM_004157) PRKACB(NM_001242857)
mod-649	3	HNF1A DYRK1B PCBD2	HNF1A(NM_000545) DYRK1B(NM_006484) PCBD2(NM_032151)
mod-650	3	SIRT1 KAT2B DNMT1	SIRT1(NM_012238) KAT2B(NM_003884) DNMT1(NM_001130823)
mod-651	4	TP53 RB1 EP300 DYRK1A	TP53(NM_001126114) RB1(NM_000321) EP300(NM_001429) DYRK1A(NM_101395)
mod-652	5	CDC25A CUL3 CDC25A CAMK1D CAMK1D	CDC25A(NM_201567) CUL3(NM_003590) CDC25A(NM_001789) CAMK1D(NM_020397) CAMK1D(NM_153498)
mod-653	4	SCHIP1 NUDT6 IQCJ-SCHIP1 IQCJ-SCHIP1	SCHIP1(NM_014575) NUDT6(NM_198041) IQCJ-SCHIP1(NM_001197113) IQCJ-SCHIP1(NM_001197114)
mod-654	3	NFYA SREBF2 NFYC	NFYA(NM_021705) SREBF2(NM_004599) NFYC(NM_001142589)
mod-655	7	SHC1 INSR PTPN12 PTPN12 SHC1 INSR SHC1	SHC1(NM_001130040) INSR(NM_001079817) PTPN12(NM_001131009) PTPN12(NM_002835) SHC1(NM_183001) INSR(NM_000208) SHC1(NM_001130041)
mod-656	4	MYD88 DOCK8 PTK2B DOCK8	MYD88(NM_002468) DOCK8(NM_203447) PTK2B(NM_173175) DOCK8(NM_001190458)
mod-657	6	PPP2R1B BHLHE40 PPP2R5E PPP2R5D PPP2R1B CSNK2B	PPP2R1B(NM_181700) BHLHE40(NM_003670) PPP2R5E(NM_006246) PPP2R5D(NM_180977) PPP2R1B(NM_001177562) CSNK2B(NM_001320)
mod-658	5	NDUFA2 NDUFS2 NDUFS3 NDUFV2 NDUFA9	NDUFA2(NM_001185012) NDUFS2(NM_001166159) NDUFS3(NM_004551) NDUFV2(NM_021074) NDUFA9(NM_005002)
mod-659	4	MAGOH EIF4A3 TRA2A SCAF1	MAGOH(NM_002370) EIF4A3(NM_014740) TRA2A(NM_013293) SCAF1(NM_021228)
mod-660	7	MAPKAP1 PRR5 MAPKAP1 MTOR MAPKAP1 RICTOR PRR5	MAPKAP1(NM_001006618) PRR5(NM_001198721) MAPKAP1(NM_001006619) MTOR(NM_004958) MAPKAP1(NM_024117) RICTOR(NM_152756) PRR5(NM_181333)
mod-661	3	BAX BCL2L11 BCL2L1	BAX(NM_138764) BCL2L11(NM_001204106) BCL2L1(NM_138578)
mod-662	7	BCL2 NLRP1 NLRP1 NLRP1 BCL2 BCL2L1 BCL2L1	BCL2(NM_000633) NLRP1(NM_014922) NLRP1(NM_033004) NLRP1(NM_001033053) BCL2(NM_000657) BCL2L1(NM_001191) BCL2L1(NM_138578)
mod-663	3	KRT15 USHBP1 C1orf216	KRT15(NM_002275) USHBP1(NM_031941) C1orf216(NM_152374)
mod-664	3	STAM2 PHF10 L3MBTL2	STAM2(NM_005843) PHF10(NM_018288) L3MBTL2(NM_031488)
mod-665	4	RAD23A EWSR1 ATXN3 ATXN3	RAD23A(NM_001270362) EWSR1(NM_005243) ATXN3(NM_001127697) ATXN3(NM_004993)
mod-666	3	CHFR UBE2D2 RNF7	CHFR(NM_001161346) UBE2D2(NM_003339) RNF7(NM_001201370)
mod-667	5	EZH2 CUL4B SUZ12 DDB1 CUL4A	EZH2(NM_001203247) CUL4B(NM_003588) SUZ12(NM_015355) DDB1(NM_001923) CUL4A(NM_003589)
mod-668	6	AP2B1 AP2M1 AP2M1 AP2B1 AP2A2 EPS15	AP2B1(NM_001282) AP2M1(NM_004068) AP2M1(NM_001025205) AP2B1(NM_001030006) AP2A2(NM_012305) EPS15(NM_001159969)
mod-669	4	CDK19 MED23 MED13 MED23	CDK19(NM_015076) MED23(NM_001270521) MED13(NM_005121) MED23(NM_015979)
mod-670	4	EPB41 RAB8A RAB10 EPB41	EPB41(NM_203343) RAB8A(NM_005370) RAB10(NM_016131) EPB41(NM_001166005)
mod-671	20	PSMC3 PSMC5 PRKAB1 PSMD2 PSMD13 PSMD13 PSMD7 PSMD1 PSMD10 PSMC4 PSMC4 PSMD14 PSMD10 PSMC2 PSMC2 UCHL5 PSMD5 PSMC6 PSMC1 PSMC5	PSMC3(NM_002804) PSMC5(NM_002805) PRKAB1(NM_006253) PSMD2(NM_002808) PSMD13(NM_002817) PSMD13(NM_175932) PSMD7(NM_002811) PSMD1(NM_002807) PSMD10(NM_002814) PSMC4(NM_006503) PSMC4(NM_153001) PSMD14(NM_005805) PSMD10(NM_170750) PSMC2(NM_001204453) PSMC2(NM_002803) UCHL5(NM_001199261) PSMD5(NM_005047) PSMC6(NM_002806) PSMC1(NM_002802) PSMC5(NM_001199163)
mod-672	4	EIF3K EIF3L VCAM1 DDX3X	EIF3K(NM_013234) EIF3L(NM_001242923) VCAM1(NM_001199834) DDX3X(NM_001193417)
mod-673	5	GABARAPL1 CALR GABARAP NXF1 DHX9	GABARAPL1(NM_031412) CALR(NM_004343) GABARAP(NM_007278) NXF1(NM_006362) DHX9(NM_001357)
mod-674	10	MCM6 MCM3 MCM5 HIST1H4C HIST1H4B MCM7 MCM7 HIST1H4H HIST1H4E MCMBP	MCM6(NM_005915) MCM3(NM_002388) MCM5(NM_006739) HIST1H4C(NM_003542) HIST1H4B(NM_003544) MCM7(NM_005916) MCM7(NM_182776) HIST1H4H(NM_003543) HIST1H4E(NM_003545) MCMBP(NM_001256378)
mod-675	5	EXOSC1 EXOSC8 AICDA EXOSC7 MTMR3	EXOSC1(NM_016046) EXOSC8(NM_181503) AICDA(NM_020661) EXOSC7(NM_015004) MTMR3(NM_021090)
mod-676	3	SKP1 CDK3 SKP2	SKP1(NM_006930) CDK3(NM_001258) SKP2(NM_005983)
mod-677	4	TRAF3IP1 DISC1 MAP1A SPTBN1	TRAF3IP1(NM_001139490) DISC1(NM_001164539) MAP1A(NM_002373) SPTBN1(NM_003128)
mod-678	4	MARK3 YWHAG MARK2 ARHGEF2	MARK3(NM_002376) YWHAG(NM_012479) MARK2(NM_017490) ARHGEF2(NM_001162384)
mod-679	3	USP7 DOCK7 USP19	USP7(NM_003470) DOCK7(NM_001272000) USP19(NM_001199161)
mod-680	4	CDC73 PAF1 WDR61 TTC37	CDC73(NM_024529) PAF1(NM_019088) WDR61(NM_025234) TTC37(NM_014639)
mod-681	3	KAL1 FGF2 FGFR2	KAL1(NM_000216) FGF2(NM_002006) FGFR2(NM_001144914)
mod-682	4	INCENP POGZ POGZ CENPC1	INCENP(NM_020238) POGZ(NM_001194937) POGZ(NM_207171) CENPC1(NM_001812)
mod-683	4	BLOC1S6 BLOC1S1 BLOC1S2 BLOC1S5	BLOC1S6(NM_012388) BLOC1S1(NM_001487) BLOC1S2(NM_173809) BLOC1S5(NM_001199322)
mod-684	7	BRAF RAF1 YWHAE MAP2K1 MAP2K2 ARAF ARAF	BRAF(NM_004333) RAF1(NM_002880) YWHAE(NM_006761) MAP2K1(NM_002755) MAP2K2(NM_030662) ARAF(NM_001256196) ARAF(NM_001256197)
mod-685	6	MSH6 BRCA1 MSH2 MSH2 BRCA1 BRCA1	MSH6(NM_000179) BRCA1(NM_007294) MSH2(NM_000251) MSH2(NM_001258281) BRCA1(NM_007297) BRCA1(NM_007299)
mod-686	3	CALM2 ADORA2A DRD2	CALM2(NM_001743) ADORA2A(NM_000675) DRD2(NM_000795)
mod-687	4	HSP90AA1 TBK1 HSPA8 CDKN2A	HSP90AA1(NM_005348) TBK1(NM_013254) HSPA8(NM_006597) CDKN2A(NM_000077)
mod-688	4	ZRANB1 FGFR1OP2 SIKE1 STRN3	ZRANB1(NM_017580) FGFR1OP2(NM_001171887) SIKE1(NM_025073) STRN3(NM_014574)
mod-689	4	A2M GCDH APOE CDC37	A2M(NM_000014) GCDH(NM_013976) APOE(NM_000041) CDC37(NM_007065)
mod-690	4	PRKAA2 PRKAA1 ULK1 PRKAA1	PRKAA2(NM_006252) PRKAA1(NM_206907) ULK1(NM_003565) PRKAA1(NM_006251)
mod-691	3	EIF2C3 IPO8 EIF2C2	EIF2C3(NM_024852) IPO8(NM_006390) EIF2C2(NM_001164623)
mod-692	3	TIPRL PPP4C PPP6C	TIPRL(NM_152902) PPP4C(NM_002720) PPP6C(NM_001123355)
mod-693	11	MOB4 CCT6A PPP2CB STK24 TCP1 STRN3 IGBP1 CCT5 CCT3 CCT3 PPP4C	MOB4(NM_015387) CCT6A(NM_001762) PPP2CB(NM_001009552) STK24(NM_003576) TCP1(NM_030752) STRN3(NM_001083893) IGBP1(NM_001551) CCT5(NM_012073) CCT3(NM_005998) CCT3(NM_001008800) PPP4C(NM_002720)
mod-694	3	ANKRD28 NFKBIE UACA	ANKRD28(NM_015199) NFKBIE(NM_004556) UACA(NM_018003)
mod-695	11	APP APLP1 APLP1 APLP2 APLP2 APBB1 APBB3 APLP2 APP APLP2 APP	APP(NM_201414) APLP1(NM_005166) APLP1(NM_001024807) APLP2(NM_001142278) APLP2(NM_001243299) APBB1(NM_001257325) APBB3(NM_133174) APLP2(NM_001642) APP(NM_001204303) APLP2(NM_001142277) APP(NM_001136129)
mod-696	4	NFKBIA TIMM50 RELB NFKBIB	NFKBIA(NM_020529) TIMM50(NM_001001563) RELB(NM_006509) NFKBIB(NM_002503)
mod-697	4	CALM1 RELA EEF1D EPRS	CALM1(NM_006888) RELA(NM_001243985) EEF1D(NM_001195203) EPRS(NM_004446)
mod-698	7	PSMD14 PSMC2 UCHL5 PSMC6 PSMC1 PSMC2 PSMD6	PSMD14(NM_005805) PSMC2(NM_002803) UCHL5(NM_001199261) PSMC6(NM_002806) PSMC1(NM_002802) PSMC2(NM_001204453) PSMD6(NM_001271780)
mod-699	10	PSMA6 PSMA7 PSMA1 UCHL5 PSMA3 PSMA2 PSMB10 PSMB3 PSMA1 PSMB7	PSMA6(NM_002791) PSMA7(NM_002792) PSMA1(NM_002786) UCHL5(NM_001199262) PSMA3(NM_152132) PSMA2(NM_002787) PSMB10(NM_002801) PSMB3(NM_002795) PSMA1(NM_148976) PSMB7(NM_002799)
mod-700	4	NME1 STRAP NME1-NME2 NME1	NME1(NM_000269) STRAP(NM_007178) NME1-NME2(NM_001018136) NME1(NM_198175)
mod-701	8	EIF2C4 EIF2C3 EIF2C2 TNRC6B CNOT6 CNOT8 TNRC6A CNOT1	EIF2C4(NM_017629) EIF2C3(NM_024852) EIF2C2(NM_001164623) TNRC6B(NM_001162501) CNOT6(NM_015455) CNOT8(NM_004779) TNRC6A(NM_014494) CNOT1(NM_016284)
mod-702	4	PCBP1 PUF60 UGP2 PUF60	PCBP1(NM_006196) PUF60(NM_001271098) UGP2(NM_001001521) PUF60(NM_014281)
mod-703	8	GABARAP MAP1LC3A SFPQ HNRNPA1 SYNCRIP SYNCRIP HNRNPD HNRNPD	GABARAP(NM_007278) MAP1LC3A(NM_032514) SFPQ(NM_005066) HNRNPA1(NM_002136) SYNCRIP(NM_001159674) SYNCRIP(NM_001159675) HNRNPD(NM_002138) HNRNPD(NM_031369)
mod-704	7	SNRPD2 GEMIN2 SNRPB SNRPE SNRPB SNRPF SNRPD1	SNRPD2(NM_004597) GEMIN2(NM_001009182) SNRPB(NM_003091) SNRPE(NM_003094) SNRPB(NM_198216) SNRPF(NM_003095) SNRPD1(NM_006938)
mod-705	8	SNRPB SNRPD2 SNRPB SNRPE LSM2 SMN2 SNRPD2 SNRPD1	SNRPB(NM_003091) SNRPD2(NM_177542) SNRPB(NM_198216) SNRPE(NM_003094) LSM2(NM_021177) SMN2(NM_022875) SNRPD2(NM_004597) SNRPD1(NM_006938)
mod-706	4	PRPF4 PRPF31 PRPF4B SART3	PRPF4(NM_001244926) PRPF31(NM_015629) PRPF4B(NM_003913) SART3(NM_014706)
mod-707	3	PTP4A1 GNL1 ZNF212	PTP4A1(NM_003463) GNL1(NM_005275) ZNF212(NM_012256)
mod-708	5	DNAJB5 ANK2 OBSCN TTN OBSCN	DNAJB5(NM_012266) ANK2(NM_020977) OBSCN(NM_001271223) TTN(NM_133432) OBSCN(NM_052843)
mod-709	4	ARRB2 HNRNPR PRMT1 ARRB2	ARRB2(NM_001257330) HNRNPR(NM_001102398) PRMT1(NM_198318) ARRB2(NM_001257328)
mod-710	6	RUVBL1 YEATS4 VPS72 ZNHIT1 RUVBL2 BRD8	RUVBL1(NM_003707) YEATS4(NM_006530) VPS72(NM_005997) ZNHIT1(NM_006349) RUVBL2(NM_006666) BRD8(NM_006696)
mod-711	4	CAV1 TMED2 PROCR F2R	CAV1(NM_001753) TMED2(NM_006815) PROCR(NM_006404) F2R(NM_001992)
mod-712	4	SKP1 RBX1 CUL1 CAND1	SKP1(NM_170679) RBX1(NM_014248) CUL1(NM_003592) CAND1(NM_018448)
mod-713	3	RBX1 FBXO11 SKP1	RBX1(NM_014248) FBXO11(NM_025133) SKP1(NM_006930)
mod-714	3	POLE2 POLE POLE3	POLE2(NM_001197330) POLE(NM_006231) POLE3(NM_017443)
mod-715	4	TMED10 PTPN2 TMED9 SURF4	TMED10(NM_006827) PTPN2(NM_002828) TMED9(NM_017510) SURF4(NM_033161)
mod-716	3	EEF1G SUMO2 EFNA1	EEF1G(NM_001404) SUMO2(NM_006937) EFNA1(NM_004428)
mod-717	3	RAB14 IKBKE DSTYK	RAB14(NM_016322) IKBKE(NM_001193322) DSTYK(NM_199462)
mod-718	4	CCNA2 DYRK1A RBL2 DYRK1A	CCNA2(NM_001237) DYRK1A(NM_001396) RBL2(NM_005611) DYRK1A(NM_130438)
mod-719	17	PSMC3 PSMD6 PSMD13 PSMC4 PSMC2 PSMC5 USP14 PSMC6 PSMC1 PSMD2 PSMD13 PSMD1 PSMD1 PSMD10 PSMD10 UCHL5 PSMD5	PSMC3(NM_002804) PSMD6(NM_001271781) PSMD13(NM_002817) PSMC4(NM_006503) PSMC2(NM_002803) PSMC5(NM_001199163) USP14(NM_005151) PSMC6(NM_002806) PSMC1(NM_002802) PSMD2(NM_002808) PSMD13(NM_175932) PSMD1(NM_001191037) PSMD1(NM_002807) PSMD10(NM_002814) PSMD10(NM_170750) UCHL5(NM_001199261) PSMD5(NM_001270427)
mod-720	12	PSMA2 PSMB6 PSMA1 PSMA1 PSMB7 PSMB1 PSMB3 PSMB5 PSMD6 PSMA3 PSMB5 PSMB5	PSMA2(NM_002787) PSMB6(NM_002798) PSMA1(NM_002786) PSMA1(NM_148976) PSMB7(NM_002799) PSMB1(NM_002793) PSMB3(NM_002795) PSMB5(NM_002797) PSMD6(NM_014814) PSMA3(NM_002788) PSMB5(NM_001130725) PSMB5(NM_001144932)
mod-721	3	CYC1 UQCRC1 ATF2	CYC1(NM_001916) UQCRC1(NM_003365) ATF2(NM_001256094)
mod-722	5	RUVBL2 MORF4L1 VPS72 BRD8 RUVBL1	RUVBL2(NM_006666) MORF4L1(NM_006791) VPS72(NM_005997) BRD8(NM_006696) RUVBL1(NM_003707)
mod-723	7	RBBP5 WDR5B ASH2L RBBP5 MLL ASH2L HCFC2	RBBP5(NM_005057) WDR5B(NM_019069) ASH2L(NM_004674) RBBP5(NM_001193272) MLL(NM_005933) ASH2L(NM_001105214) HCFC2(NM_013320)
mod-724	3	NUAK1 S100A8 S100A9	NUAK1(NM_014840) S100A8(NM_002964) S100A9(NM_002965)
mod-725	4	KDM1A SNAI1 KDM1A RCOR1	KDM1A(NM_001009999) SNAI1(NM_005985) KDM1A(NM_015013) RCOR1(NM_015156)
mod-726	4	CDC42 CDC42BPB CDC42BPA CDC42BPA	CDC42(NM_044472) CDC42BPB(NM_006035) CDC42BPA(NM_003607) CDC42BPA(NM_014826)
mod-727	4	SMAD3 ITGB4 SREBF2 ITGB4	SMAD3(NM_005902) ITGB4(NM_001005731) SREBF2(NM_004599) ITGB4(NM_000213)
mod-728	3	BNIP2 BCL2 BNIP3L	BNIP2(NM_004330) BCL2(NM_000633) BNIP3L(NM_004331)
mod-729	8	BCL2 BCL2L1 BCL2L1 BCL2L11 BAX BAX BID MCL1	BCL2(NM_000633) BCL2L1(NM_001191) BCL2L1(NM_138578) BCL2L11(NM_138625) BAX(NM_138761) BAX(NM_138764) BID(NM_197966) MCL1(NM_021960)
mod-730	4	UPF1 UPF3A UPF3A SRRM1	UPF1(NM_002911) UPF3A(NM_023011) UPF3A(NM_080687) SRRM1(NM_005839)
mod-731	4	MTOR RICTOR MAPKAP1 PRR5L	MTOR(NM_004958) RICTOR(NM_152756) MAPKAP1(NM_024117) PRR5L(NM_001160169)
mod-732	4	TNFRSF1A TNF RIPK1 CSNK1A1	TNFRSF1A(NM_001065) TNF(NM_000594) RIPK1(NM_003804) CSNK1A1(NM_001025105)
mod-733	5	NCOR1 HDAC5 HDAC3 TBL1XR1 BCL6	NCOR1(NM_001190440) HDAC5(NM_001015053) HDAC3(NM_003883) TBL1XR1(NM_024665) BCL6(NM_001134738)
mod-734	6	A2M MGEA5 MAST1 PRDX2 ECSIT IFIT5	A2M(NM_000014) MGEA5(NM_012215) MAST1(NM_014975) PRDX2(NM_005809) ECSIT(NM_001142464) IFIT5(NM_012420)
mod-735	3	HSP90AA1 HSPA8 PPID	HSP90AA1(NM_005348) HSPA8(NM_006597) PPID(NM_005038)
mod-736	5	PSMD6 PSMD13 PSMD14 MCC RPS3A	PSMD6(NM_014814) PSMD13(NM_175932) PSMD14(NM_005805) MCC(NM_001085377) RPS3A(NM_001006)
mod-737	4	IKBKB MAP3K3 MAP3K3 IQGAP1	IKBKB(NM_001190720) MAP3K3(NM_002401) MAP3K3(NM_203351) IQGAP1(NM_003870)
mod-738	5	CCT3 PPP2R2B PPP2CB TCP1 CCT5	CCT3(NM_001008800) PPP2R2B(NM_001271900) PPP2CB(NM_001009552) TCP1(NM_030752) CCT5(NM_012073)
mod-739	7	STK24 CCT4 CCT2 STRN4 CCT5 PPP4C TCP1	STK24(NM_001032296) CCT4(NM_006430) CCT2(NM_006431) STRN4(NM_013403) CCT5(NM_012073) PPP4C(NM_002720) TCP1(NM_030752)
mod-740	8	CALM1 RELB NFKBIB CHUK NFKBIE IKBKB TUBB CLTC	CALM1(NM_006888) RELB(NM_006509) NFKBIB(NM_002503) CHUK(NM_001278) NFKBIE(NM_004556) IKBKB(NM_001242778) TUBB(NM_178014) CLTC(NM_004859)
mod-741	3	PPP4C PPP4R2 TIPRL	PPP4C(NM_002720) PPP4R2(NM_174907) TIPRL(NM_152902)
mod-742	7	LSM2 PRPF4 LSM7 SART3 PRPF31 MEPCE PRPF4	LSM2(NM_021177) PRPF4(NM_004697) LSM7(NM_016199) SART3(NM_014706) PRPF31(NM_015629) MEPCE(NM_019606) PRPF4(NM_001244926)
mod-743	3	RAN RCC1 VCAM1	RAN(NM_006325) RCC1(NM_001048194) VCAM1(NM_001078)
mod-744	3	C1QBP CDH1 PRKD1	C1QBP(NM_001212) CDH1(NM_004360) PRKD1(NM_002742)
mod-745	5	MAP3K14 DDX3X RPS3 RPS3 DDX3X	MAP3K14(NM_003954) DDX3X(NM_001193416) RPS3(NM_001260506) RPS3(NM_001260507) DDX3X(NM_001356)
mod-746	6	GABARAP PRKAG1 PRKAA1 RB1CC1 ULK1 PRKAA2	GABARAP(NM_007278) PRKAG1(NM_002733) PRKAA1(NM_006251) RB1CC1(NM_001083617) ULK1(NM_003565) PRKAA2(NM_006252)
mod-747	7	GABARAPL1 HNRNPU GABARAP NXF1 NXF1 DHX9 NCL	GABARAPL1(NM_031412) HNRNPU(NM_004501) GABARAP(NM_007278) NXF1(NM_006362) NXF1(NM_001081491) DHX9(NM_001357) NCL(NM_005381)
mod-748	3	RPL11 GABARAPL1 GABARAP	RPL11(NM_000975) GABARAPL1(NM_031412) GABARAP(NM_007278)
mod-749	3	GABARAPL1 GABARAP HIST1H2AE	GABARAPL1(NM_031412) GABARAP(NM_007278) HIST1H2AE(NM_021052)
mod-750	8	SNRPD1 SMN2 GEMIN2 SNRPG GEMIN2 GEMIN2 SNRPE SNRPF	SNRPD1(NM_006938) SMN2(NM_017411) GEMIN2(NM_001009182) SNRPG(NM_003096) GEMIN2(NM_001009183) GEMIN2(NM_003616) SNRPE(NM_003094) SNRPF(NM_003095)
mod-751	6	LAMTOR4 RRAGA LAMTOR2 LAMTOR1 RRAGB RRAGC	LAMTOR4(NM_001008395) RRAGA(NM_006570) LAMTOR2(NM_014017) LAMTOR1(NM_017907) RRAGB(NM_016656) RRAGC(NM_001271851)
mod-752	5	HSP90AB1 MAP3K5 PRKAA2 MAP3K6 CAMKK2	HSP90AB1(NM_001271972) MAP3K5(NM_005923) PRKAA2(NM_006252) MAP3K6(NM_004672) CAMKK2(NM_172216)
mod-753	4	EIF4A3 BCAS2 DDX39A MAGOH	EIF4A3(NM_014740) BCAS2(NM_005872) DDX39A(NM_005804) MAGOH(NM_002370)
mod-754	7	WDR48 USP46 DMWD USP46 PHLPP1 PHLPP2 USP12	WDR48(NM_020839) USP46(NM_001134223) DMWD(NM_004943) USP46(NM_022832) PHLPP1(NM_194449) PHLPP2(NM_015020) USP12(NM_182488)
mod-755	4	AHSA1 SCHIP1 SCHIP1 IQCJ-SCHIP1	AHSA1(NM_012111) SCHIP1(NM_001197109) SCHIP1(NM_014575) IQCJ-SCHIP1(NM_001197114)
mod-756	11	APLP1 APP APLP1 APLP2 APLP2 APBB1 APLP2 APBB1 APP APP APP	APLP1(NM_005166) APP(NM_001204301) APLP1(NM_001024807) APLP2(NM_001142276) APLP2(NM_001142277) APBB1(NM_001257323) APLP2(NM_001642) APBB1(NM_145689) APP(NM_201414) APP(NM_001204303) APP(NM_001136129)
mod-757	7	PRPF4 PRPF3 USP15 SART3 NAA38 LSM7 LSM4	PRPF4(NM_001244926) PRPF3(NM_004698) USP15(NM_006313) SART3(NM_014706) NAA38(NM_016200) LSM7(NM_016199) LSM4(NM_012321)
mod-758	4	BBS2 BBS4 BBS1 DCTN1	BBS2(NM_031885) BBS4(NM_033028) BBS1(NM_024649) DCTN1(NM_023019)
mod-759	4	RBMX KHDRBS3 FUS FUS	RBMX(NM_001164803) KHDRBS3(NM_006558) FUS(NM_001170634) FUS(NM_004960)
mod-760	7	CALM2 SCHIP1 DCAF6 SCHIP1 IQCJ-SCHIP1 IQCJ-SCHIP1 CCP110	CALM2(NM_001743) SCHIP1(NM_001197109) DCAF6(NM_001017977) SCHIP1(NM_001197108) IQCJ-SCHIP1(NM_001197113) IQCJ-SCHIP1(NM_001197114) CCP110(NM_014711)
mod-761	4	AMOT MPP5 AMOTL1 NF2	AMOT(NM_001113490) MPP5(NM_022474) AMOTL1(NM_130847) NF2(NM_181828)
mod-762	3	DOCK9 SNAPIN NEDD9	DOCK9(NM_001130048) SNAPIN(NM_012437) NEDD9(NM_182966)
mod-763	6	NDUFV3 NDUFA2 NDUFA2 NDUFS2 NDUFS3 NDUFV2	NDUFV3(NM_001001503) NDUFA2(NM_001185012) NDUFA2(NM_002488) NDUFS2(NM_001166159) NDUFS3(NM_004551) NDUFV2(NM_021074)
mod-764	3	HDAC6 RELB USP9X	HDAC6(NM_006044) RELB(NM_006509) USP9X(NM_001039591)
mod-765	6	PCBP1 QKI PCBP2 QKI PCBP2 PCBP2	PCBP1(NM_006196) QKI(NM_206855) PCBP2(NM_001128912) QKI(NM_206853) PCBP2(NM_005016) PCBP2(NM_031989)
mod-766	3	MCM6 CCNA1 CDT1	MCM6(NM_005915) CCNA1(NM_001111045) CDT1(NM_030928)
mod-767	17	HIST1H4C HIST1H3H HIST1H4B RBBP4 RBBP4 RBBP4 HIST1H4I HIST1H3D HIST1H3A HIST1H3C HIST1H3E HIST1H3B RBBP7 RBBP7 HIST4H4 HIST1H4D HIST1H4L	HIST1H4C(NM_003542) HIST1H3H(NM_003536) HIST1H4B(NM_003544) RBBP4(NM_001135255) RBBP4(NM_001135256) RBBP4(NM_005610) HIST1H4I(NM_003495) HIST1H3D(NM_003530) HIST1H3A(NM_003529) HIST1H3C(NM_003531) HIST1H3E(NM_003532) HIST1H3B(NM_003537) RBBP7(NM_001198719) RBBP7(NM_002893) HIST4H4(NM_175054) HIST1H4D(NM_003539) HIST1H4L(NM_003546)
mod-768	4	EIF1B EIF3L EIF3A RIOK2	EIF1B(NM_005875) EIF3L(NM_016091) EIF3A(NM_003750) RIOK2(NM_018343)
mod-769	3	PUF60 FN1 STOM	PUF60(NM_001271100) FN1(NM_212478) STOM(NM_004099)
mod-770	3	EPS15 AP2A2 FCHO2	EPS15(NM_001981) AP2A2(NM_012305) FCHO2(NM_001146032)
mod-771	5	CDK1 PKMYT1 CDK1 CCNB1 PKMYT1	CDK1(NM_001786) PKMYT1(NM_004203) CDK1(NM_033379) CCNB1(NM_031966) PKMYT1(NM_182687)
mod-772	4	RUVBL1 EAF1 VPS72 MRGBP	RUVBL1(NM_003707) EAF1(NM_033083) VPS72(NM_005997) MRGBP(NM_018270)
mod-773	5	MLLT1 AFF4 ELL2 MLLT3 DOT1L	MLLT1(NM_005934) AFF4(NM_014423) ELL2(NM_012081) MLLT3(NM_004529) DOT1L(NM_032482)
mod-774	5	CDK19 CCNC CDK8 MED10 MED6	CDK19(NM_015076) CCNC(NM_001013399) CDK8(NM_001260) MED10(NM_032286) MED6(NM_005466)
mod-775	4	CNOT6 CNOT10 TNRC6C CNOT8	CNOT6(NM_015455) CNOT10(NM_015442) TNRC6C(NM_001142640) CNOT8(NM_004779)
mod-776	4	TUBB4B EIF2C4 WDR77 EIF2C3	TUBB4B(NM_006088) EIF2C4(NM_017629) WDR77(NM_024102) EIF2C3(NM_024852)
mod-777	7	ORC4 ORC3 CDC6 MCM2 ORC5 ORC2 ORC5	ORC4(NM_001190881) ORC3(NM_181837) CDC6(NM_001254) MCM2(NM_004526) ORC5(NM_002553) ORC2(NM_006190) ORC5(NM_181747)
mod-778	4	ITGB3 ITGAV ITGAV PTPRZ1	ITGB3(NM_000212) ITGAV(NM_001144999) ITGAV(NM_002210) PTPRZ1(NM_002851)
mod-779	4	FYB LCP2 FYB GRAP2	FYB(NM_001243093) LCP2(NM_005565) FYB(NM_199335) GRAP2(NM_004810)
mod-780	4	CSNK2B BHLHE40 RORC NPAS2	CSNK2B(NM_001320) BHLHE40(NM_003670) RORC(NM_005060) NPAS2(NM_002518)
mod-781	3	PPP2R1B PPP2R5D SGOL2	PPP2R1B(NM_001177562) PPP2R5D(NM_180976) SGOL2(NM_001160046)
mod-782	4	HDAC1 HDAC2 TRERF1 DNTTIP1	HDAC1(NM_004964) HDAC2(NM_001527) TRERF1(NM_033502) DNTTIP1(NM_052951)
mod-783	12	CDC27 CDC23 ANAPC5 ANAPC4 ANAPC5 BUB1B BUB3 ANAPC1 ANAPC2 ANAPC7 CDC26 CDC27	CDC27(NM_001114091) CDC23(NM_004661) ANAPC5(NM_001137559) ANAPC4(NM_013367) ANAPC5(NM_016237) BUB1B(NM_001211) BUB3(NM_001007793) ANAPC1(NM_022662) ANAPC2(NM_013366) ANAPC7(NM_016238) CDC26(NM_139286) CDC27(NM_001256)
mod-784	6	ZWINT BUB1 ZW10 SPC25 SPC24 NDC80	ZWINT(NM_001005413) BUB1(NM_004336) ZW10(NM_004724) SPC25(NM_020675) SPC24(NM_182513) NDC80(NM_006101)
mod-785	3	PPP2R1A PPP2CA PPP2R5B	PPP2R1A(NM_014225) PPP2CA(NM_002715) PPP2R5B(NM_006244)
mod-786	11	TNFRSF10B CASP8 CFLAR TNFSF10 FADD CASP10 CASP8 CFLAR CASP10 TNFRSF10A CASP8	TNFRSF10B(NM_147187) CASP8(NM_001228) CFLAR(NM_001127184) TNFSF10(NM_003810) FADD(NM_003824) CASP10(NM_032977) CASP8(NM_033355) CFLAR(NM_001202516) CASP10(NM_001230) TNFRSF10A(NM_003844) CASP8(NM_001080125)
mod-787	4	UBE2D2 RNF38 RNF114 UBE2D3	UBE2D2(NM_003339) RNF38(NM_194329) RNF114(NM_018683) UBE2D3(NM_181893)
mod-788	5	RASA1 NCK1 FYB RASA1 FYB	RASA1(NM_002890) NCK1(NM_001190796) FYB(NM_001243093) RASA1(NM_022650) FYB(NM_001465)
mod-789	4	A2M APP APP MAST1	A2M(NM_000014) APP(NM_000484) APP(NM_201413) MAST1(NM_014975)
mod-790	6	APP APLP2 APBB2 APP APLP2 APLP2	APP(NM_001204301) APLP2(NM_001243299) APBB2(NM_004307) APP(NM_001204303) APLP2(NM_001142276) APLP2(NM_001142277)
mod-791	4	AP1M2 MAST1 APP PSEN2	AP1M2(NM_005498) MAST1(NM_014975) APP(NM_001204302) PSEN2(NM_012486)
mod-792	7	APP APBB3 APP APLP2 APLP2 APLP2 APBB3	APP(NM_201414) APBB3(NM_133172) APP(NM_001204303) APLP2(NM_001142277) APLP2(NM_001243299) APLP2(NM_001642) APBB3(NM_133174)
mod-793	4	APLP2 APBB2 APLP2 APP	APLP2(NM_001142278) APBB2(NM_001166050) APLP2(NM_001142276) APP(NM_001136129)
mod-794	10	BCL2 BCL2L1 BAX BCL2L1 BCL2L11 BAX BAX BID MCL1 MCL1	BCL2(NM_000633) BCL2L1(NM_001191) BAX(NM_004324) BCL2L1(NM_138578) BCL2L11(NM_138625) BAX(NM_138761) BAX(NM_138764) BID(NM_197966) MCL1(NM_001197320) MCL1(NM_021960)
mod-795	3	TMED10 TMED9 COPA	TMED10(NM_006827) TMED9(NM_017510) COPA(NM_001098398)
mod-796	7	CCP110 CEP97 KIF24 CEP290 CCP110 CEP76 CEP76	CCP110(NM_014711) CEP97(NM_024548) KIF24(NM_194313) CEP290(NM_025114) CCP110(NM_001199022) CEP76(NM_024899) CEP76(NM_001271989)
mod-797	3	FTH1 SCHIP1 IQCJ-SCHIP1	FTH1(NM_002032) SCHIP1(NM_014575) IQCJ-SCHIP1(NM_001197114)
mod-798	4	NRP1 VEGFA KDR VEGFA	NRP1(NM_003873) VEGFA(NM_001025368) KDR(NM_002253) VEGFA(NM_003376)
mod-799	4	RELB COMMD9 NFKB1 NFKB1	RELB(NM_006509) COMMD9(NM_001101653) NFKB1(NM_001165412) NFKB1(NM_003998)
mod-800	3	PPP1CC CSNK2B CDC34	PPP1CC(NM_001244974) CSNK2B(NM_001320) CDC34(NM_004359)
mod-801	4	BLOC1S6 BLOC1S2 SNAPIN DTNBP1	BLOC1S6(NM_012388) BLOC1S2(NM_173809) SNAPIN(NM_012437) DTNBP1(NM_001271668)
mod-802	6	RTN4 RTN3 RTN4 RAB33A RTN3 RTN3	RTN4(NM_007008) RTN3(NM_201430) RTN4(NM_020532) RAB33A(NM_004794) RTN3(NM_006054) RTN3(NM_201429)
mod-803	3	TRIM8 TRIM24 RNF141	TRIM8(NM_030912) TRIM24(NM_003852) RNF141(NM_016422)
mod-804	3	SH3GL1 SH3GL2 SH3GL3	SH3GL1(NM_001199943) SH3GL2(NM_003026) SH3GL3(NM_003027)
mod-805	6	QKI PCBP2 QKI PCBP4 PCBP1 QKI	QKI(NM_006775) PCBP2(NM_001128912) QKI(NM_206855) PCBP4(NM_020418) PCBP1(NM_006196) QKI(NM_206853)
mod-806	4	OBSL1 MAPK14 CAMKK2 OBSL1	OBSL1(NM_001173408) MAPK14(NM_139012) CAMKK2(NM_153500) OBSL1(NM_015311)
mod-807	5	TP53BP1 BRCA1 RNF8 MDC1 BRCA1	TP53BP1(NM_001141980) BRCA1(NM_007299) RNF8(NM_003958) MDC1(NM_014641) BRCA1(NM_007297)
mod-808	4	DCTN1 BBS4 BBS1 BBS7	DCTN1(NM_004082) BBS4(NM_033028) BBS1(NM_024649) BBS7(NM_176824)
mod-809	8	TNRC6C CNOT10 CNOT6L CNOT6 CNOT1 CNOT8 CNOT7 CNOT1	TNRC6C(NM_018996) CNOT10(NM_015442) CNOT6L(NM_144571) CNOT6(NM_015455) CNOT1(NM_001265612) CNOT8(NM_004779) CNOT7(NM_013354) CNOT1(NM_016284)
mod-810	7	AKAP11 PRKACB DYRK1A PRKACB PRKACB PRKACA PRKAR2B	AKAP11(NM_016248) PRKACB(NM_001242861) DYRK1A(NM_130436) PRKACB(NM_001242857) PRKACB(NM_001242858) PRKACA(NM_002730) PRKAR2B(NM_002736)
mod-811	3	HSP90AA1 HSPA1B CDH1	HSP90AA1(NM_005348) HSPA1B(NM_005346) CDH1(NM_004360)
mod-812	4	TMEM173 TBK1 MAVS IKBKB	TMEM173(NM_198282) TBK1(NM_013254) MAVS(NM_020746) IKBKB(NM_001556)
mod-813	4	KIAA1377 DISC1 DISC1 ARIH2	KIAA1377(NM_020802) DISC1(NM_001164537) DISC1(NM_001164539) ARIH2(NM_006321)
mod-814	4	UBE2M NEDD8 FBXO11 UBA3	UBE2M(NM_003969) NEDD8(NM_006156) FBXO11(NM_025133) UBA3(NM_198195)
mod-815	3	CBX7 RING1 PCGF6	CBX7(NM_175709) RING1(NM_002931) PCGF6(NM_001011663)
mod-816	4	PSMD6 PSMD8 PSMD14 UCHL5	PSMD6(NM_001271780) PSMD8(NM_002812) PSMD14(NM_005805) UCHL5(NM_001199263)
mod-817	8	PSMD13 PSMD13 PSMD7 PSMD10 PSMD5 USP14 PSMD6 PSMD4	PSMD13(NM_002817) PSMD13(NM_175932) PSMD7(NM_002811) PSMD10(NM_002814) PSMD5(NM_005047) USP14(NM_005151) PSMD6(NM_014814) PSMD4(NM_002810)
mod-818	6	ATXN7 TAF10 ATXN7 TRRAP KAT2A TRRAP	ATXN7(NM_001128149) TAF10(NM_006284) ATXN7(NM_000333) TRRAP(NM_001244580) KAT2A(NM_021078) TRRAP(NM_003496)
mod-819	3	RIPK1 TUBB4A TNFRSF1A	RIPK1(NM_003804) TUBB4A(NM_006087) TNFRSF1A(NM_001065)
mod-820	6	PRKDC PARP1 XRCC5 PRKDC SPI1 ERG	PRKDC(NM_001081640) PARP1(NM_001618) XRCC5(NM_021141) PRKDC(NM_006904) SPI1(NM_001080547) ERG(NM_001136155)
mod-821	5	MTOR LAMTOR4 LAMTOR2 LAMTOR1 RRAGD	MTOR(NM_004958) LAMTOR4(NM_001008395) LAMTOR2(NM_014017) LAMTOR1(NM_017907) RRAGD(NM_021244)
mod-822	6	ACAT1 MCC MCC PSMD13 PSMD6 PSMD14	ACAT1(NM_000019) MCC(NM_001085377) MCC(NM_002387) PSMD13(NM_175932) PSMD6(NM_014814) PSMD14(NM_005805)
mod-823	8	PSMB5 PSMC2 PSMB5 PSMA2 PSMB3 PSMD6 PSMB7 PSMB2	PSMB5(NM_002797) PSMC2(NM_002803) PSMB5(NM_001130725) PSMA2(NM_002787) PSMB3(NM_002795) PSMD6(NM_014814) PSMB7(NM_002799) PSMB2(NM_002794)
mod-824	5	ARRB2 NOP10 ARRB1 ARRB2 RPL7A	ARRB2(NM_001257328) NOP10(NM_018648) ARRB1(NM_020251) ARRB2(NM_001257331) RPL7A(NM_000972)
mod-825	11	MCM6 MCM3 MCM5 HIST1H4C MCM7 MCM7 HIST1H4H HIST1H4E MCMBP MCM3 MCMBP	MCM6(NM_005915) MCM3(NM_001270472) MCM5(NM_006739) HIST1H4C(NM_003542) MCM7(NM_005916) MCM7(NM_182776) HIST1H4H(NM_003543) HIST1H4E(NM_003545) MCMBP(NM_001256378) MCM3(NM_002388) MCMBP(NM_024834)
mod-826	9	RBBP4 HIST1H3G RBBP4 RBBP4 HIST4H4 HIST1H4D HIST1H3H HIST1H3D HIST1H3F	RBBP4(NM_001135255) HIST1H3G(NM_003534) RBBP4(NM_001135256) RBBP4(NM_005610) HIST4H4(NM_175054) HIST1H4D(NM_003539) HIST1H3H(NM_003536) HIST1H3D(NM_003530) HIST1H3F(NM_021018)
mod-827	7	HIST1H4C HIST1H3F HIST1H4B HIST1H4I RBBP4 RBBP4 RBBP7	HIST1H4C(NM_003542) HIST1H3F(NM_021018) HIST1H4B(NM_003544) HIST1H4I(NM_003495) RBBP4(NM_001135255) RBBP4(NM_005610) RBBP7(NM_001198719)
mod-828	5	DDX3X EIF3I EIF3H EIF3G USP3	DDX3X(NM_001356) EIF3I(NM_003757) EIF3H(NM_003756) EIF3G(NM_003755) USP3(NM_001256702)
mod-829	3	NONO SFPQ RNF43	NONO(NM_001145410) SFPQ(NM_005066) RNF43(NM_017763)
mod-830	11	TUBB NFKB2 NFKBIA RELB NFKB1 NFKBIB CHUK NFKBIE NFKB1 CLTC IKBKB	TUBB(NM_178014) NFKB2(NM_001077494) NFKBIA(NM_020529) RELB(NM_006509) NFKB1(NM_001165412) NFKBIB(NM_002503) CHUK(NM_001278) NFKBIE(NM_004556) NFKB1(NM_003998) CLTC(NM_004859) IKBKB(NM_001242778)
mod-831	8	MED15 SREBF1 MED26 MED6 MED10 CDK19 CDK8 MED1	MED15(NM_001003891) SREBF1(NM_004176) MED26(NM_004831) MED6(NM_005466) MED10(NM_032286) CDK19(NM_015076) CDK8(NM_001260) MED1(NM_004774)
mod-832	3	IKBKE PSMD6 PSMD14	IKBKE(NM_001193321) PSMD6(NM_014814) PSMD14(NM_005805)
mod-833	4	FN1 SNAP23 STX4 NAPA	FN1(NM_212482) SNAP23(NM_003825) STX4(NM_004604) NAPA(NM_003827)
mod-834	4	FN1 PICALM PELI2 FN1	FN1(NM_002026) PICALM(NM_001008660) PELI2(NM_021255) FN1(NM_212474)
mod-835	17	PPP2R1A MOB4 STK24 MOB4 PPP2CA STK24 STRN3 STRN SLMAP MST4 CTTNBP2NL CTTNBP2 STRN4 STRN4 STRIP1 SIKE1 TRAF3IP3	PPP2R1A(NM_014225) MOB4(NM_015387) STK24(NM_001032296) MOB4(NM_001100819) PPP2CA(NM_002715) STK24(NM_003576) STRN3(NM_001083893) STRN(NM_003162) SLMAP(NM_007159) MST4(NM_016542) CTTNBP2NL(NM_018704) CTTNBP2(NM_033427) STRN4(NM_013403) STRN4(NM_001039877) STRIP1(NM_001270768) SIKE1(NM_001102396) TRAF3IP3(NM_025228)
mod-836	5	PPP2CB PPP2R2D CCT3 PPP4C CCT4	PPP2CB(NM_001009552) PPP2R2D(NM_018461) CCT3(NM_005998) PPP4C(NM_002720) CCT4(NM_006430)
mod-837	6	PEX14 CCT4 CCT2 TCP1 PPP4C CCT7	PEX14(NM_004565) CCT4(NM_006430) CCT2(NM_006431) TCP1(NM_030752) PPP4C(NM_002720) CCT7(NM_006429)
mod-838	7	PPP2R1A PPP2R5D PPP2CB PPP2CA PPP2R1B PPP2R5A PPP2R5C	PPP2R1A(NM_014225) PPP2R5D(NM_180976) PPP2CB(NM_001009552) PPP2CA(NM_002715) PPP2R1B(NM_002716) PPP2R5A(NM_006243) PPP2R5C(NM_002719)
mod-839	6	GABARAP MAP1LC3C GABARAPL1 FNBP1 ATG7 ATG13	GABARAP(NM_007278) MAP1LC3C(NM_001004343) GABARAPL1(NM_031412) FNBP1(NM_015033) ATG7(NM_001136031) ATG13(NM_001205122)
mod-840	4	SDHB SDHA GABARAPL1 GABARAP	SDHB(NM_003000) SDHA(NM_004168) GABARAPL1(NM_031412) GABARAP(NM_007278)
mod-841	4	GYS1 GABARAP GYG1 PRKAA2	GYS1(NM_002103) GABARAP(NM_007278) GYG1(NM_004130) PRKAA2(NM_006252)
mod-842	3	MAP1LC3A ENO2 TUBA4A	MAP1LC3A(NM_032514) ENO2(NM_001975) TUBA4A(NM_006000)
mod-843	3	SSR4 GABARAP MAP1LC3A	SSR4(NM_006280) GABARAP(NM_007278) MAP1LC3A(NM_032514)
mod-844	3	MAP1LC3B WDFY3 SNCA	MAP1LC3B(NM_022818) WDFY3(NM_014991) SNCA(NM_007308)
mod-845	3	ATG3 AMBRA1 ATG4B	ATG3(NM_022488) AMBRA1(NM_001267782) ATG4B(NM_013325)
mod-846	9	SNRPG SMN2 GEMIN2 SNRPB SNRPE SNRPB SNRPD2 SNRPD1 SMN2	SNRPG(NM_003096) SMN2(NM_022875) GEMIN2(NM_003616) SNRPB(NM_003091) SNRPE(NM_003094) SNRPB(NM_198216) SNRPD2(NM_004597) SNRPD1(NM_006938) SMN2(NM_022876)
mod-847	3	HMG20B HDAC1 HDAC2	HMG20B(NM_006339) HDAC1(NM_004964) HDAC2(NM_001527)
mod-848	4	CDK9 ELL2 AFF4 CASK	CDK9(NM_001261) ELL2(NM_012081) AFF4(NM_014423) CASK(NM_001126054)
mod-849	6	FEM1B CUL2 TCEB2 RBX1 TCEB2 CUL2	FEM1B(NM_015322) CUL2(NM_001198778) TCEB2(NM_007108) RBX1(NM_014248) TCEB2(NM_207013) CUL2(NM_001198779)
mod-850	3	HNRNPK RBMX RBM7	HNRNPK(NM_031262) RBMX(NM_002139) RBM7(NM_016090)
mod-851	4	SNRPD1 IFIT2 IFIT1 SNRPD3	SNRPD1(NM_006938) IFIT2(NM_001547) IFIT1(NM_001548) SNRPD3(NM_004175)
mod-852	7	SNW1 EIF4A3 MAGOH BCLAF1 THRAP3 PNN HNRNPM	SNW1(NM_012245) EIF4A3(NM_014740) MAGOH(NM_002370) BCLAF1(NM_001077441) THRAP3(NM_005119) PNN(NM_002687) HNRNPM(NM_031203)
mod-853	6	CUL4A GRWD1 CUL4B DDB1 CUL4B CUL4A	CUL4A(NM_001008895) GRWD1(NM_031485) CUL4B(NM_001079872) DDB1(NM_001923) CUL4B(NM_003588) CUL4A(NM_003589)
mod-854	4	SCHIP1 ANKHD1 SCHIP1 IQCJ-SCHIP1	SCHIP1(NM_001197109) ANKHD1(NM_017747) SCHIP1(NM_001197108) IQCJ-SCHIP1(NM_001197114)
mod-855	4	GLI3 SUFU STK36 STK36	GLI3(NM_000168) SUFU(NM_001178133) STK36(NM_001243313) STK36(NM_015690)
mod-856	4	RBPMS RBFOX2 TOLLIP RBFOX2	RBPMS(NM_001008711) RBFOX2(NM_014309) TOLLIP(NM_019009) RBFOX2(NM_001082576)
mod-857	6	PRPF4 USP15 TUT1 LSM2 SART3 PRPF4	PRPF4(NM_004697) USP15(NM_001252078) TUT1(NM_022830) LSM2(NM_021177) SART3(NM_014706) PRPF4(NM_001244926)
mod-858	7	ATG5 PSMA2 PSMA1 PSMA7 PSMA3 PSMA6 PSMA1	ATG5(NM_004849) PSMA2(NM_002787) PSMA1(NM_002786) PSMA7(NM_002792) PSMA3(NM_002788) PSMA6(NM_002791) PSMA1(NM_001143937)
mod-859	4	YWHAH MARK3 MARK3 MARK2	YWHAH(NM_003405) MARK3(NM_001128918) MARK3(NM_001128920) MARK2(NM_001163296)
mod-860	4	CIITA ZXDC ZXDA ZXDC	CIITA(NM_000246) ZXDC(NM_001040653) ZXDA(NM_007156) ZXDC(NM_025112)
mod-861	4	STK36 GLI1 SUFU STK36	STK36(NM_015690) GLI1(NM_001167609) SUFU(NM_016169) STK36(NM_001243313)
mod-862	4	SAP30BP ZNF408 ZNF408 ZNF212	SAP30BP(NM_013260) ZNF408(NM_001184751) ZNF408(NM_024741) ZNF212(NM_012256)
mod-863	3	CMYA5 SNAPIN DYSF	CMYA5(NM_153610) SNAPIN(NM_012437) DYSF(NM_001130980)
mod-864	4	MYOM2 TTN TTN ACTN2	MYOM2(NM_003970) TTN(NM_001256850) TTN(NM_003319) ACTN2(NM_001103)
mod-865	3	DYSF MYOM1 DNAJB6	DYSF(NM_001130976) MYOM1(NM_019856) DNAJB6(NM_058246)
mod-866	5	CDC73 CTR9 RTF1 WDR61 UBE2A	CDC73(NM_024529) CTR9(NM_014633) RTF1(NM_015138) WDR61(NM_025234) UBE2A(NM_181762)
mod-867	4	UBE2V1 UBE2N RNF11 UBE2V1	UBE2V1(NM_001032288) UBE2N(NM_003348) RNF11(NM_014372) UBE2V1(NM_001257396)
mod-868	6	CBX4 PCGF2 RNF2 RING1 CBX7 COMMD3-BMI1	CBX4(NM_003655) PCGF2(NM_007144) RNF2(NM_007212) RING1(NM_002931) CBX7(NM_175709) COMMD3-BMI1(NM_001204062)
mod-869	3	TERF2IP TERF2 TINF2	TERF2IP(NM_018975) TERF2(NM_005652) TINF2(NM_001099274)
mod-870	4	EEF1A1 BBS2 BBS4 BBS1	EEF1A1(NM_001402) BBS2(NM_031885) BBS4(NM_033028) BBS1(NM_024649)
mod-871	4	ANKRD28 NFKBIE PPP6C PPP6R2	ANKRD28(NM_015199) NFKBIE(NM_004556) PPP6C(NM_002721) PPP6R2(NM_014678)
mod-872	3	RCOR3 HDAC1 HDAC2	RCOR3(NM_001136225) HDAC1(NM_004964) HDAC2(NM_001527)
mod-873	4	PPP2CB CCT8 CCT3 PPP4C	PPP2CB(NM_001009552) CCT8(NM_006585) CCT3(NM_005998) PPP4C(NM_002720)
mod-874	7	PPP2R1A CSNK2B PPP2R5D PPP2CB PPP2CA PPP2R1B PPP2R5C	PPP2R1A(NM_014225) CSNK2B(NM_001320) PPP2R5D(NM_006245) PPP2CB(NM_001009552) PPP2CA(NM_002715) PPP2R1B(NM_002716) PPP2R5C(NM_002719)
mod-875	5	DCAF6 SCHIP1 CCP110 SCHIP1 IQCJ-SCHIP1	DCAF6(NM_001017977) SCHIP1(NM_014575) CCP110(NM_014711) SCHIP1(NM_001197108) IQCJ-SCHIP1(NM_001197114)
mod-876	3	SCHIP1 ANKHD1 IQCJ-SCHIP1	SCHIP1(NM_014575) ANKHD1(NM_017747) IQCJ-SCHIP1(NM_001197114)
mod-877	4	BYSL TROAP KRT8 TROAP	BYSL(NM_004053) TROAP(NM_001100620) KRT8(NM_001256282) TROAP(NM_005480)
mod-878	4	PRKACA VAPB PRKACB DYRK1A	PRKACA(NM_207518) VAPB(NM_004738) PRKACB(NM_001242861) DYRK1A(NM_130436)
mod-879	4	RUVBL1 RUVBL2 FDFT1 EAF1	RUVBL1(NM_003707) RUVBL2(NM_006666) FDFT1(NM_004462) EAF1(NM_033083)
mod-880	6	CCNA1 ORC2 ORC5 ORC1 ORC3 ORC4	CCNA1(NM_003914) ORC2(NM_006190) ORC5(NM_002553) ORC1(NM_001190819) ORC3(NM_012381) ORC4(NM_001190882)
mod-881	5	UBA3 CUL1 UBE2M NEDD8 FBXO11	UBA3(NM_003968) CUL1(NM_003592) UBE2M(NM_003969) NEDD8(NM_006156) FBXO11(NM_025133)
mod-882	5	BARD1 SETDB1 TCERG1 SETDB1 LRIF1	BARD1(NM_000465) SETDB1(NM_001145415) TCERG1(NM_001040006) SETDB1(NM_012432) LRIF1(NM_018372)
mod-883	3	KRT15 USHBP1 CCDC120	KRT15(NM_002275) USHBP1(NM_031941) CCDC120(NM_001163323)
mod-884	4	SH3GLB1 BUB3 USP7 ZNF207	SH3GLB1(NM_001206652) BUB3(NM_001007793) USP7(NM_003470) ZNF207(NM_001098507)
mod-885	6	RNF8 BRCA1 TP53BP1 MDC1 BRCA1 BRCA1	RNF8(NM_003958) BRCA1(NM_007294) TP53BP1(NM_005657) MDC1(NM_014641) BRCA1(NM_007299) BRCA1(NM_007300)
mod-886	6	RUVBL1 TELO2 RUVBL2 MRGBP VPS72 KAT5	RUVBL1(NM_003707) TELO2(NM_016111) RUVBL2(NM_006666) MRGBP(NM_018270) VPS72(NM_005997) KAT5(NM_182709)
mod-887	3	EIF3H EIF3I USP3	EIF3H(NM_003756) EIF3I(NM_003757) USP3(NM_006537)
mod-888	3	SLC25A6 SLC25A5 MAP3K3	SLC25A6(NM_001636) SLC25A5(NM_001152) MAP3K3(NM_203351)
mod-889	3	LUC7L2 KIAA1377 NAT9	LUC7L2(NM_016019) KIAA1377(NM_020802) NAT9(NM_015654)
mod-890	3	NME1-NME2 NME2 AK2	NME1-NME2(NM_001018136) NME2(NM_001198682) AK2(NM_001199199)
mod-891	9	PSMB3 PSMD6 PSMB5 PSMA1 PSMB5 PSMA2 UCHL5 PSMB2 PSMB7	PSMB3(NM_002795) PSMD6(NM_001271780) PSMB5(NM_002797) PSMA1(NM_148976) PSMB5(NM_001130725) PSMA2(NM_002787) UCHL5(NM_001199261) PSMB2(NM_002794) PSMB7(NM_002799)
mod-892	4	CUL7 MAPK14 MAPK11 MAPKAPK2	CUL7(NM_001168370) MAPK14(NM_139012) MAPK11(NM_002751) MAPKAPK2(NM_004759)
mod-893	4	STK24 MST4 SLMAP MST4	STK24(NM_001032296) MST4(NM_001042452) SLMAP(NM_007159) MST4(NM_016542)
mod-894	4	SRPK3 SRPK1 RBM39 RBM39	SRPK3(NM_014370) SRPK1(NM_003137) RBM39(NM_001242600) RBM39(NM_004902)
mod-895	9	SIRT1 EZH2 DNMT1 EED DNMT3B DNMT1 EZH2 SUZ12 EZH2	SIRT1(NM_012238) EZH2(NM_152998) DNMT1(NM_001379) EED(NM_003797) DNMT3B(NM_175850) DNMT1(NM_001130823) EZH2(NM_004456) SUZ12(NM_015355) EZH2(NM_001203248)
mod-896	4	AHR NCOR2 ARNT NCOR2	AHR(NM_001621) NCOR2(NM_001077261) ARNT(NM_001668) NCOR2(NM_001206654)
mod-897	4	XRN2 EXOSC8 EXOSC10 DOM3Z	XRN2(NM_012255) EXOSC8(NM_181503) EXOSC10(NM_001001998) DOM3Z(NM_005510)
mod-898	4	NRP1 VEGFA KDR VEGFA	NRP1(NM_003873) VEGFA(NM_001025366) KDR(NM_002253) VEGFA(NM_001025369)
mod-899	6	HDAC1 CDYL HDAC2 EHMT2 MIER1 MIER2	HDAC1(NM_004964) CDYL(NM_004824) HDAC2(NM_001527) EHMT2(NM_006709) MIER1(NM_001146111) MIER2(NM_017550)
mod-900	6	EZH2 TLE1 EZH2 SUZ12 EED ATF2	EZH2(NM_001203247) TLE1(NM_005077) EZH2(NM_004456) SUZ12(NM_015355) EED(NM_152991) ATF2(NM_001256094)
mod-901	3	MTOR LAMTOR5 LAMTOR1	MTOR(NM_004958) LAMTOR5(NM_006402) LAMTOR1(NM_017907)
mod-902	4	VCP NSFL1C VCPIP1 NSFL1C	VCP(NM_007126) NSFL1C(NM_016143) VCPIP1(NM_025054) NSFL1C(NM_001206736)
mod-903	7	PSMC3 PSMD9 PSMC6 PSMD13 PSMD13 PSMD10 PSMC2	PSMC3(NM_002804) PSMD9(NM_001261400) PSMC6(NM_002806) PSMD13(NM_002817) PSMD13(NM_175932) PSMD10(NM_002814) PSMC2(NM_002803)
mod-904	4	STRIP2 STRIP1 TRAF3IP3 STK24	STRIP2(NM_020704) STRIP1(NM_001270768) TRAF3IP3(NM_025228) STK24(NM_001032296)
mod-905	4	CSNK2A1 CIRBP RBMX RBMX	CSNK2A1(NM_177560) CIRBP(NM_001280) RBMX(NM_001164803) RBMX(NM_002139)
mod-906	3	UPF1 NCBP1 NCBP2	UPF1(NM_002911) NCBP1(NM_002486) NCBP2(NM_007362)
mod-907	10	MCM2 MCM5 CDC6 MCM7 MCM7 ORC5 ORC3 ORC6 ORC3 ORC2	MCM2(NM_004526) MCM5(NM_006739) CDC6(NM_001254) MCM7(NM_005916) MCM7(NM_182776) ORC5(NM_002553) ORC3(NM_181837) ORC6(NM_014321) ORC3(NM_012381) ORC2(NM_006190)
mod-908	3	COPB2 TMED10 TMED9	COPB2(NM_004766) TMED10(NM_006827) TMED9(NM_017510)
mod-909	3	IQCB1 HSP90AA1 HSPA8	IQCB1(NM_001023570) HSP90AA1(NM_005348) HSPA8(NM_006597)
mod-910	3	EIF1B PSMA2 PSMB7	EIF1B(NM_005875) PSMA2(NM_002787) PSMB7(NM_002799)
mod-911	8	PSMB5 USP14 PSMA1 UCHL5 PSMA3 PSMC2 PSMB5 PSMD6	PSMB5(NM_002797) USP14(NM_005151) PSMA1(NM_002786) UCHL5(NM_001199261) PSMA3(NM_002788) PSMC2(NM_002803) PSMB5(NM_001144932) PSMD6(NM_014814)
mod-912	8	EIF2C4 TNRC6B EIF2C2 EIF2C3 TNRC6C TNRC6C EIF2C3 EIF2C2	EIF2C4(NM_017629) TNRC6B(NM_001024843) EIF2C2(NM_012154) EIF2C3(NM_177422) TNRC6C(NM_001142640) TNRC6C(NM_018996) EIF2C3(NM_024852) EIF2C2(NM_001164623)
mod-913	6	MLL KAT8 MLL ASH2L RBBP5 ASH2L	MLL(NM_001197104) KAT8(NM_032188) MLL(NM_005933) ASH2L(NM_001105214) RBBP5(NM_005057) ASH2L(NM_004674)
mod-914	13	HIST1H4C HIST1H3G HIST1H4B HIST1H4I HIST1H3H RBBP4 RBBP4 RBBP4 HIST4H4 HIST1H3D HIST1H3A HIST1H3B HIST1H4D	HIST1H4C(NM_003542) HIST1H3G(NM_003534) HIST1H4B(NM_003544) HIST1H4I(NM_003495) HIST1H3H(NM_003536) RBBP4(NM_001135255) RBBP4(NM_001135256) RBBP4(NM_005610) HIST4H4(NM_175054) HIST1H3D(NM_003530) HIST1H3A(NM_003529) HIST1H3B(NM_003537) HIST1H4D(NM_003539)
mod-915	4	CUL4B TLE2 DDB1 JARID2	CUL4B(NM_001079872) TLE2(NM_001144761) DDB1(NM_001923) JARID2(NM_004973)
mod-916	5	BCLAF1 EIF4A3 MAGOH SNW1 PNN	BCLAF1(NM_001077440) EIF4A3(NM_014740) MAGOH(NM_002370) SNW1(NM_012245) PNN(NM_002687)
mod-917	12	CCT3 DOCK5 CCT4 PPP2CB CCT2 STK24 TCP1 CCT3 PPP4C TCP1 STRN3 IGBP1	CCT3(NM_005998) DOCK5(NM_024940) CCT4(NM_006430) PPP2CB(NM_001009552) CCT2(NM_006431) STK24(NM_003576) TCP1(NM_001008897) CCT3(NM_001008800) PPP4C(NM_002720) TCP1(NM_030752) STRN3(NM_001083893) IGBP1(NM_001551)
mod-918	4	EIF4A2 PDCD4 EIF4G1 PDCD4	EIF4A2(NM_001967) PDCD4(NM_145341) EIF4G1(NM_198241) PDCD4(NM_014456)
mod-919	6	ARRB2 PES1 ARRB1 ARRB2 BOP1 AP3B1	ARRB2(NM_001257328) PES1(NM_001243225) ARRB1(NM_020251) ARRB2(NM_001257331) BOP1(NM_015201) AP3B1(NM_003664)
mod-920	4	EXOSC3 CDK5RAP1 EXOSC5 EXOSC10	EXOSC3(NM_016042) CDK5RAP1(NM_016408) EXOSC5(NM_020158) EXOSC10(NM_001001998)
mod-921	3	RELB COMMD9 NFKB1	RELB(NM_006509) COMMD9(NM_014186) NFKB1(NM_001165412)
mod-922	3	MED10 CDK19 MED12	MED10(NM_032286) CDK19(NM_015076) MED12(NM_005120)
mod-923	4	GABARAP RPS24 RPS24 TFCP2	GABARAP(NM_007278) RPS24(NM_001142282) RPS24(NM_001142283) TFCP2(NM_005653)
mod-924	4	GABARAPL1 SF3B3 GABARAP CALR	GABARAPL1(NM_031412) SF3B3(NM_012426) GABARAP(NM_007278) CALR(NM_004343)
mod-925	4	GABARAP HNRNPL KRT10 PPP2R2B	GABARAP(NM_007278) HNRNPL(NM_001005335) KRT10(NM_000421) PPP2R2B(NM_181674)
mod-926	3	GABARAPL1 PRMT1 YLPM1	GABARAPL1(NM_031412) PRMT1(NM_001536) YLPM1(NM_019589)
mod-927	4	SDHB SDHA SDHC SDHC	SDHB(NM_003000) SDHA(NM_004168) SDHC(NM_001035511) SDHC(NM_001035512)
mod-928	4	MAP1LC3B HNRNPD SYNCRIP MAP1LC3A	MAP1LC3B(NM_022818) HNRNPD(NM_001003810) SYNCRIP(NM_001159676) MAP1LC3A(NM_181509)
mod-929	4	GABARAPL1 RPL23A GABARAP RPL3	GABARAPL1(NM_031412) RPL23A(NM_000984) GABARAP(NM_007278) RPL3(NM_000967)
mod-930	4	USP4 LSM4 NAA38 LSM7	USP4(NM_199443) LSM4(NM_012321) NAA38(NM_016200) LSM7(NM_016199)
mod-931	3	IFIT2 IFIT1 SNRPA	IFIT2(NM_001547) IFIT1(NM_001548) SNRPA(NM_004596)
mod-932	8	SNRPD2 GEMIN2 SNRPB SNRPE SNRPB SNRPF SNRPD2 SMN2	SNRPD2(NM_177542) GEMIN2(NM_003616) SNRPB(NM_003091) SNRPE(NM_003094) SNRPB(NM_198216) SNRPF(NM_003095) SNRPD2(NM_004597) SMN2(NM_022875)
mod-933	3	C1QBP CDKN2A PRKCA	C1QBP(NM_001212) CDKN2A(NM_058195) PRKCA(NM_002737)
mod-934	3	PRKDC HOXB7 XRCC5	PRKDC(NM_001081640) HOXB7(NM_004502) XRCC5(NM_021141)
mod-935	5	DDX5 DDX17 DDX17 GABARAP GABARAPL1	DDX5(NM_004396) DDX17(NM_001098504) DDX17(NM_006386) GABARAP(NM_007278) GABARAPL1(NM_031412)
mod-936	5	MAST1 ECSIT CDC37 EXOSC1 DNAJB1	MAST1(NM_014975) ECSIT(NM_016581) CDC37(NM_007065) EXOSC1(NM_016046) DNAJB1(NM_006145)
mod-937	6	PIK3R1 PIK3CA CBL PIK3R1 SH3KBP1 SH3KBP1	PIK3R1(NM_181504) PIK3CA(NM_006218) CBL(NM_005188) PIK3R1(NM_181523) SH3KBP1(NM_001024666) SH3KBP1(NM_031892)
mod-938	4	PAK1 PAK2 GIT1 LIMK1	PAK1(NM_002576) PAK2(NM_002577) GIT1(NM_001085454) LIMK1(NM_001204426)
mod-939	3	MAST1 ECSIT BLMH	MAST1(NM_014975) ECSIT(NM_001142464) BLMH(NM_000386)
mod-940	6	INSR SHC1 PTPN12 PTPN12 ERBB2 ERBB2	INSR(NM_000208) SHC1(NM_001202859) PTPN12(NM_001131008) PTPN12(NM_001131009) ERBB2(NM_001005862) ERBB2(NM_004448)
mod-941	4	THBS1 TGM2 COL18A1 TGM2	THBS1(NM_003246) TGM2(NM_198951) COL18A1(NM_130445) TGM2(NM_004613)
mod-942	7	APP APLP2 APBB1 APP APLP1 APP APLP1	APP(NM_001204301) APLP2(NM_001142278) APBB1(NM_001257325) APP(NM_201414) APLP1(NM_005166) APP(NM_001204303) APLP1(NM_001024807)
mod-943	4	APLP1 CNTN3 APLP1 APP	APLP1(NM_005166) CNTN3(NM_020872) APLP1(NM_001024807) APP(NM_001136129)
mod-944	4	APP APBB3 APP APLP2	APP(NM_001204301) APBB3(NM_133173) APP(NM_201414) APLP2(NM_001142276)
mod-945	4	BCL2 PMAIP1 NLRP1 BCL2L1	BCL2(NM_000633) PMAIP1(NM_021127) NLRP1(NM_033006) BCL2L1(NM_138578)
mod-946	8	BAX BCL2L11 BCL2L11 BAX BAX BID MCL1 MCL1	BAX(NM_138763) BCL2L11(NM_138622) BCL2L11(NM_001204108) BAX(NM_004324) BAX(NM_138761) BID(NM_197966) MCL1(NM_001197320) MCL1(NM_021960)
mod-947	3	ACD TERF2IP TINF2	ACD(NM_022914) TERF2IP(NM_018975) TINF2(NM_001099274)
mod-948	4	AMOT ARHGAP17 MPP5 NF2	AMOT(NM_001113490) ARHGAP17(NM_001006634) MPP5(NM_022474) NF2(NM_181828)
mod-949	3	JAK2 GRB2 PIK3R1	JAK2(NM_004972) GRB2(NM_002086) PIK3R1(NM_001242466)
mod-950	3	RELA CALM1 EEF1D	RELA(NM_001145138) CALM1(NM_006888) EEF1D(NM_001195203)
mod-951	4	CHD3 TXNDC9 MAN2A2 GIT1	CHD3(NM_001005273) TXNDC9(NM_005783) MAN2A2(NM_006122) GIT1(NM_014030)
mod-952	6	EPAS1 BBS7 BBS2 BBS4 BBS1 EXOC7	EPAS1(NM_001430) BBS7(NM_176824) BBS2(NM_031885) BBS4(NM_033028) BBS1(NM_024649) EXOC7(NM_001145299)
mod-953	4	ARRB1 YWHAH LIMA1 LIMA1	ARRB1(NM_004041) YWHAH(NM_003405) LIMA1(NM_001113546) LIMA1(NM_016357)
mod-954	4	CREB1 CRTC1 MEIS1 CRTC1	CREB1(NM_004379) CRTC1(NM_001098482) MEIS1(NM_002398) CRTC1(NM_015321)
mod-955	7	MARK4 PRKCI YWHAH PARD6A PARD3 PNMA1 PARD6A	MARK4(NM_031417) PRKCI(NM_002740) YWHAH(NM_003405) PARD6A(NM_001037281) PARD3(NM_001184792) PNMA1(NM_006029) PARD6A(NM_016948)
mod-956	4	CCNA1 ORC2 CDT1 CCNA1	CCNA1(NM_001111045) ORC2(NM_006190) CDT1(NM_030928) CCNA1(NM_003914)
mod-957	5	CDK19 MED20 CDK8 MED10 MED27	CDK19(NM_015076) MED20(NM_004275) CDK8(NM_001260) MED10(NM_032286) MED27(NM_004269)
mod-958	4	KAL1 FGFR1 FGF2 FGFR2	KAL1(NM_000216) FGFR1(NM_001174067) FGF2(NM_002006) FGFR2(NM_022970)
mod-959	8	RUVBL1 ACTL6A MCRS1 YY1 INO80E ACTR8 INO80D INO80	RUVBL1(NM_003707) ACTL6A(NM_004301) MCRS1(NM_001012300) YY1(NM_003403) INO80E(NM_173618) ACTR8(NM_022899) INO80D(NM_017759) INO80(NM_017553)
mod-960	3	PLEKHA7 CDH1 CTNND1	PLEKHA7(NM_175058) CDH1(NM_004360) CTNND1(NM_001085463)
mod-961	4	RUVBL1 RPAP3 TELO2 RUVBL2	RUVBL1(NM_003707) RPAP3(NM_024604) TELO2(NM_016111) RUVBL2(NM_006666)
mod-962	4	RUVBL1 TCF3 RUVBL2 TCF3	RUVBL1(NM_003707) TCF3(NM_003200) RUVBL2(NM_006666) TCF3(NM_001136139)
mod-963	4	MTOR EIF4EBP1 RPTOR LARS	MTOR(NM_004958) EIF4EBP1(NM_004095) RPTOR(NM_020761) LARS(NM_020117)
mod-964	4	NFKB2 RELB NFKB1 USP9X	NFKB2(NM_001077494) RELB(NM_006509) NFKB1(NM_003998) USP9X(NM_001039591)
mod-965	4	CALM1 MAP3K14 CHUK NFKBIB	CALM1(NM_006888) MAP3K14(NM_003954) CHUK(NM_001278) NFKBIB(NM_002503)
mod-966	4	HSP90AA1 MAP3K14 TBK1 BAG2	HSP90AA1(NM_005348) MAP3K14(NM_003954) TBK1(NM_013254) BAG2(NM_004282)
mod-967	3	C1QBP NFKBIE REL	C1QBP(NM_001212) NFKBIE(NM_004556) REL(NM_002908)
mod-968	3	DNMT3B DNMT1 EZH2	DNMT3B(NM_006892) DNMT1(NM_001379) EZH2(NM_152998)
mod-969	6	CNOT7 CNOT1 CNOT8 CNOT7 TNRC6A CNOT6	CNOT7(NM_054026) CNOT1(NM_206999) CNOT8(NM_004779) CNOT7(NM_013354) TNRC6A(NM_014494) CNOT6(NM_015455)
mod-970	7	DYRK1A PRKACB PRKACB PRKACB PRKACA PRKAR2B PRKAR2A	DYRK1A(NM_130436) PRKACB(NM_001242857) PRKACB(NM_001242859) PRKACB(NM_001242858) PRKACA(NM_002730) PRKAR2B(NM_002736) PRKAR2A(NM_004157)
mod-971	3	CALM2 RELB NFKBIE	CALM2(NM_001743) RELB(NM_006509) NFKBIE(NM_004556)
mod-972	4	RPL5 VCAM1 RPS23 MAP3K14	RPL5(NM_000969) VCAM1(NM_001078) RPS23(NM_001025) MAP3K14(NM_003954)
mod-973	4	GYS1 GYG1 PRKAA2 GYS1	GYS1(NM_001161587) GYG1(NM_004130) PRKAA2(NM_006252) GYS1(NM_002103)
mod-974	4	NPM1 MAP1LC3A MAP1LC3B NPM1	NPM1(NM_002520) MAP1LC3A(NM_032514) MAP1LC3B(NM_022818) NPM1(NM_001037738)
mod-975	5	TMED7-TICAM2 SEC23A TMED2 TMED10 TMED9	TMED7-TICAM2(NM_001164468) SEC23A(NM_006364) TMED2(NM_006815) TMED10(NM_006827) TMED9(NM_017510)
mod-976	3	GSTP1 GABARAPL1 GABARAP	GSTP1(NM_000852) GABARAPL1(NM_031412) GABARAP(NM_007278)
mod-977	3	HADHA GABARAPL1 GABARAP	HADHA(NM_000182) GABARAPL1(NM_031412) GABARAP(NM_007278)
mod-978	3	HNRNPR GABARAPL1 GABARAP	HNRNPR(NM_005826) GABARAPL1(NM_031412) GABARAP(NM_007278)
mod-979	3	HNRNPA2B1 GABARAP GABARAPL1	HNRNPA2B1(NM_002137) GABARAP(NM_007278) GABARAPL1(NM_031412)
mod-980	4	GABARAPL1 NEDD4 GABARAP CPSF6	GABARAPL1(NM_031412) NEDD4(NM_006154) GABARAP(NM_007278) CPSF6(NM_007007)
mod-981	6	GABARAP ATG3 MAP1LC3A HNRNPU ATG7 ATG4B	GABARAP(NM_007278) ATG3(NM_022488) MAP1LC3A(NM_032514) HNRNPU(NM_031844) ATG7(NM_006395) ATG4B(NM_013325)
mod-982	8	SNRPE IFIT2 SNRPF SNRPD2 SNRPD2 IFIT1 SNRPB SNRPB	SNRPE(NM_003094) IFIT2(NM_001547) SNRPF(NM_003095) SNRPD2(NM_004597) SNRPD2(NM_177542) IFIT1(NM_001548) SNRPB(NM_003091) SNRPB(NM_198216)
mod-983	5	PCBP1 PTBP1 QKI QKI PCBP4	PCBP1(NM_006196) PTBP1(NM_002819) QKI(NM_006775) QKI(NM_206853) PCBP4(NM_020418)
mod-984	7	GABARAPL1 PCBD1 GABARAP RPS24 RPS24 TFCP2 RPS24	GABARAPL1(NM_031412) PCBD1(NM_000281) GABARAP(NM_007278) RPS24(NM_001142283) RPS24(NM_001142284) TFCP2(NM_005653) RPS24(NM_001026)
mod-985	5	NAA38 EXOSC10 LSM2 FERMT3 EXOSC10	NAA38(NM_016200) EXOSC10(NM_001001998) LSM2(NM_021177) FERMT3(NM_178443) EXOSC10(NM_002685)
mod-986	7	EIF4A3 UPF1 SMG1 MAGOH UPF3B UPF3B YTHDC1	EIF4A3(NM_014740) UPF1(NM_002911) SMG1(NM_015092) MAGOH(NM_002370) UPF3B(NM_023010) UPF3B(NM_080632) YTHDC1(NM_001031732)
mod-987	5	RELB SMARCD2 SMARCA4 SMARCA4 SMARCD1	RELB(NM_006509) SMARCD2(NM_001098426) SMARCA4(NM_001128849) SMARCA4(NM_001128847) SMARCD1(NM_003076)
mod-988	3	ARRB1 HIST1H4B NPM1	ARRB1(NM_020251) HIST1H4B(NM_003544) NPM1(NM_001037738)
mod-989	4	CNOT6 EIF2C2 CNOT1 TNRC6B	CNOT6(NM_015455) EIF2C2(NM_012154) CNOT1(NM_016284) TNRC6B(NM_001162501)
mod-990	8	MOB4 CCT7 TCP1 TCP1 DOCK5 CCT3 CCT3 STK24	MOB4(NM_015387) CCT7(NM_001166284) TCP1(NM_001008897) TCP1(NM_030752) DOCK5(NM_024940) CCT3(NM_005998) CCT3(NM_001008800) STK24(NM_003576)
mod-991	7	DOCK5 CCT6A PPP2R2D CCT5 TCP1 CCT3 IGBP1	DOCK5(NM_024940) CCT6A(NM_001762) PPP2R2D(NM_018461) CCT5(NM_012073) TCP1(NM_030752) CCT3(NM_001008800) IGBP1(NM_001551)
mod-992	4	EXOSC1 EXOSC8 EXOSC7 MTMR3	EXOSC1(NM_016046) EXOSC8(NM_181503) EXOSC7(NM_015004) MTMR3(NM_153051)
mod-993	11	CCT3 STK24 PPP2CB CCT5 CCT3 STK24 TCP1 STRN3 CCT4 CCT2 STRN4	CCT3(NM_001008800) STK24(NM_001032296) PPP2CB(NM_001009552) CCT5(NM_012073) CCT3(NM_005998) STK24(NM_003576) TCP1(NM_030752) STRN3(NM_001083893) CCT4(NM_006430) CCT2(NM_006431) STRN4(NM_013403)
mod-994	4	HUWE1 UBXN1 VCP VCPIP1	HUWE1(NM_031407) UBXN1(NM_015853) VCP(NM_007126) VCPIP1(NM_025054)
mod-995	5	SCHIP1 PPP2CA SCHIP1 IQCJ-SCHIP1 IQCJ-SCHIP1	SCHIP1(NM_001197109) PPP2CA(NM_002715) SCHIP1(NM_001197108) IQCJ-SCHIP1(NM_001197113) IQCJ-SCHIP1(NM_001197114)
mod-996	4	UBE2H RNF38 RNF114 UBE2D2	UBE2H(NM_182697) RNF38(NM_194329) RNF114(NM_018683) UBE2D2(NM_181838)
mod-997	5	UBE2D3 TRIM8 UBE2D1 TRIM39 TRIM39	UBE2D3(NM_181893) TRIM8(NM_030912) UBE2D1(NM_003338) TRIM39(NM_021253) TRIM39(NM_172016)
mod-998	7	IKBKB MYD88 MYD88 IRAK3 IRAK2 IRAK1 IRAK1	IKBKB(NM_001556) MYD88(NM_002468) MYD88(NM_001172569) IRAK3(NM_007199) IRAK2(NM_001570) IRAK1(NM_001025242) IRAK1(NM_001025243)
mod-999	4	CSNK2B RPS6KA1 RPS6KA1 RPS6KA3	CSNK2B(NM_001320) RPS6KA1(NM_001006665) RPS6KA1(NM_002953) RPS6KA3(NM_004586)
mod-1000	3	MRPL19 YBX1 VCAM1	MRPL19(NM_014763) YBX1(NM_004559) VCAM1(NM_080682)
mod-1001	3	FN1 PELI2 PICALM	FN1(NM_212478) PELI2(NM_021255) PICALM(NM_001206947)
mod-1002	7	FN1 EIF4A1 EIF4A1 EIF4H EIF4H FN1 FN1	FN1(NM_212482) EIF4A1(NM_001204510) EIF4A1(NM_001416) EIF4H(NM_022170) EIF4H(NM_031992) FN1(NM_212474) FN1(NM_212476)
mod-1003	4	EWSR1 SMNDC1 EWSR1 SF3B4	EWSR1(NM_001163287) SMNDC1(NM_005871) EWSR1(NM_013986) SF3B4(NM_005850)
mod-1004	4	PPP2R1A STRIP1 STRN4 STRN4	PPP2R1A(NM_014225) STRIP1(NM_033088) STRN4(NM_001039877) STRN4(NM_013403)
mod-1005	4	EIF4A3 MAGOH ACIN1 ACIN1	EIF4A3(NM_014740) MAGOH(NM_002370) ACIN1(NM_001164814) ACIN1(NM_001164817)
mod-1006	4	CENPA RBBP4 HIST1H4B HJURP	CENPA(NM_001042426) RBBP4(NM_005610) HIST1H4B(NM_003544) HJURP(NM_018410)
mod-1007	6	HDAC1 MTA1 HDAC2 MTA1 MTA3 SUDS3	HDAC1(NM_004964) MTA1(NM_001203258) HDAC2(NM_001527) MTA1(NM_004689) MTA3(NM_020744) SUDS3(NM_022491)
mod-1008	17	HIST1H4C HIST1H3H HIST1H4B RBBP4 RBBP4 RBBP4 HIST1H4I HIST4H4 HIST1H3D HIST1H3A HIST1H3C HIST1H3E HIST1H4D HIST1H4L HIST1H3F RBBP7 RBBP7	HIST1H4C(NM_003542) HIST1H3H(NM_003536) HIST1H4B(NM_003544) RBBP4(NM_001135255) RBBP4(NM_001135256) RBBP4(NM_005610) HIST1H4I(NM_003495) HIST4H4(NM_175054) HIST1H3D(NM_003530) HIST1H3A(NM_003529) HIST1H3C(NM_003531) HIST1H3E(NM_003532) HIST1H4D(NM_003539) HIST1H4L(NM_003546) HIST1H3F(NM_021018) RBBP7(NM_001198719) RBBP7(NM_002893)
mod-1009	5	MAP2K7 VRK2 MAPK8 MAPK8 MAP3K7	MAP2K7(NM_145185) VRK2(NM_001130482) MAPK8(NM_139046) MAPK8(NM_002750) MAP3K7(NM_145333)
mod-1010	4	TMED10 TMED9 COPA ARCN1	TMED10(NM_006827) TMED9(NM_017510) COPA(NM_004371) ARCN1(NM_001142281)
mod-1011	9	UCHL5 PSMD6 PSMA3 PSMA2 PSMB1 PSMB5 PSMA1 PSMA1 PSMB5	UCHL5(NM_001199262) PSMD6(NM_001271780) PSMA3(NM_152132) PSMA2(NM_002787) PSMB1(NM_002793) PSMB5(NM_002797) PSMA1(NM_002786) PSMA1(NM_148976) PSMB5(NM_001130725)
mod-1012	7	PSMB5 USP14 PSMB3 PSMB5 PSMD6 PSMB7 PSMC2	PSMB5(NM_001130725) USP14(NM_005151) PSMB3(NM_002795) PSMB5(NM_002797) PSMD6(NM_014814) PSMB7(NM_002799) PSMC2(NM_002803)
mod-1013	10	PSMC3 PSMD13 PSMD10 PSMC4 PSMC6 PSMC5 PRKAB1 PSMD6 PSMD6 PSMD9	PSMC3(NM_002804) PSMD13(NM_002817) PSMD10(NM_002814) PSMC4(NM_006503) PSMC6(NM_002806) PSMC5(NM_002805) PRKAB1(NM_006253) PSMD6(NM_014814) PSMD6(NM_001271781) PSMD9(NM_002813)
mod-1014	5	PSMD6 PSMD3 PSMD14 USP14 PSMD6	PSMD6(NM_014814) PSMD3(NM_002809) PSMD14(NM_005805) USP14(NM_005151) PSMD6(NM_001271780)
mod-1015	4	PVRL3 TIGIT PVRL3 PVRL2	PVRL3(NM_001243286) TIGIT(NM_173799) PVRL3(NM_015480) PVRL2(NM_002856)
mod-1016	4	RAB3IP TRAPPC4 RAB3IP TRAPPC6A	RAB3IP(NM_175624) TRAPPC4(NM_016146) RAB3IP(NM_175625) TRAPPC6A(NM_001270892)
mod-1017	3	CSNK2B PPP2R5E PPP1CA	CSNK2B(NM_001320) PPP2R5E(NM_006246) PPP1CA(NM_206873)
mod-1018	6	PSMB7 PSMA3 FTSJ1 PSMB3 PSMA1 PSMB5	PSMB7(NM_002799) PSMA3(NM_152132) FTSJ1(NM_012280) PSMB3(NM_002795) PSMA1(NM_002786) PSMB5(NM_001144932)
mod-1019	4	RBPMS ZNF581 DAZAP2 DAZAP2	RBPMS(NM_001008711) ZNF581(NM_016535) DAZAP2(NM_001136267) DAZAP2(NM_014764)
mod-1020	5	ATXN10 PHLDA3 C20orf24 C20orf24 EHD4	ATXN10(NM_013236) PHLDA3(NM_012396) C20orf24(NM_199483) C20orf24(NM_001199534) EHD4(NM_139265)
mod-1021	6	CDC6 MCM10 MCM2 ORC2 ORC5 ORC5	CDC6(NM_001254) MCM10(NM_182751) MCM2(NM_004526) ORC2(NM_006190) ORC5(NM_002553) ORC5(NM_181747)
mod-1022	6	CUL2 TCEB2 RBX1 TCEB2 CUL2 UBXN7	CUL2(NM_001198778) TCEB2(NM_007108) RBX1(NM_014248) TCEB2(NM_207013) CUL2(NM_001198779) UBXN7(NM_015562)
mod-1023	3	SKP1 CUL1 FBXO4	SKP1(NM_170679) CUL1(NM_003592) FBXO4(NM_012176)
mod-1024	3	CUL1 SKP1 FBXO4	CUL1(NM_003592) SKP1(NM_006930) FBXO4(NM_033484)
mod-1025	4	SCHIP1 MAP2 SCHIP1 IQCJ-SCHIP1	SCHIP1(NM_001197109) MAP2(NM_031847) SCHIP1(NM_001197108) IQCJ-SCHIP1(NM_001197114)
